# Supplementary material for: pH- and concentration-dependent supramolecular assembly of a fungal defensin plectasin variant into helical non-amyloid fibrils
Source: Nat Commun. 2022 Jun 7;13:3162. doi: 10.1038/s41467-022-30462-w (PMC9174238; doi:10.1038/s41467-022-30462-w)
Supplement: Supplementary file 4 — Source Data [file 41467_2022_30462_MOESM4_ESM.xlsx]

## Sheet: Figure 5a
pH dependency
particle size	pH 5			pH 5.25			pH 5.5			pH 5.75			pH 6			pH 6.25			pH 6.5			pH 6.75			pH 7
0.1 - 10 nm	97.9	100	96.4	97.9	100	96.4	100	100	78.7	100	100	82.1	100	98.9	100	0	0	0	0	0	4.9	0	3.4	4.2	0	0	5.1
10 - 100 nm	0	0	0	0	0	0	0	0	0	0	0	17.9	0	0	0	60.2	0	0	0	0	27.2	0	16	20.4	0	0	30.5
100 - 1000 nm	2.1	0	3.6	0	5.1	4	0	0	7.4	0	0	0	0	0	0	39.8	100	100	100	100	67.8	100	80.6	48.1	100	100	64.4
concentration dependency
particle size	0.1 mg/mL			0.2 mg/mL			0.5 mg/mL			0.7 mg/mL			1 mg/mL			1.5 mg/mL			2 mg/mL			5 mg/mL
0.1 - 10 nm	59.2	84.7	84.2	62.5	62.6	50.4	1.5	0	5.1	5.8	0	4.4	0	5.3	1.5	1.6	0	6.6	0	0	5.6	16.5	9.6	0
10 - 100 nm	0	0	15.8	37.5	37.4	11.3	0	0	22.4	29.5	0	24.5	0	0	0	0	0	42.5	0	0	28.1	0	0	0
100 - 1000 nm	40.8	15.3	0	0	0	38.3	98.5	100	55.2	64.7	100	56.9	0	94.7	98.5	98.4	100	50.9	100	100	66.3	83.5	90.4	100

## Sheet: Figure 5b
	accumulated % of strains
MIC (µg/mL)	Staphylococci n:54 Plectasin PPI42	Staphylococci n:54 Plectasin wt	Streptococci n:58 Plectasin wt	Streptococci n:58 Plectasin PPI42
0			0	0
0,06			10.53	10.34
0,12			15.79	27.59
0,25	0		59.65	43.1
0,5	9.26	0	84.21	67.24
1	37.04	1.85	91.23	72.41
2	74.07	5.56	96.49	84.48
4	83.33	12.96	98.25	96.55
8	90.74	38.89	100	96.55
16	92.59	74.07		100
32	94.44	83.33
64	98.15	87.04
128	100	100

## Sheet: Figure 5c
condition		wildtype						PPI42
		concentration						concentration
	repeat	50 µg/ml	100 µg/ml	200 µg/ml	300 µg/ml	500 µg/ml	1000 µg/ml	50 µg/ml	100 µg/ml	200 µg/ml	300 µg/ml	500 µg/ml	1000 µg/ml
Ace pH 3.5	1	0.938	1.078	1.206	1.274	1.285	1.507	0.857	0.943	1.098	1.052	1.057	1.189
	2	0.956	1.141	1.212	1.266	1.285	1.53	0.833	0.935	1.075	1.058	1.091	1.158
	3	0.971	1.109	1.215	1.268	1.275	1.48	0.883	0.95	1.014	1.024	1.159	1.256
	Average	0.955	1.10933	1.211	1.26933	1.28167	1.50567	0.857667	0.942667	1.06233	1.04467	1.10233	1.201
Ace pH 5.5	1	0.966	1.031	1.138	1.193	1.311	1.426	0.854	0.92	1.056	1.131	1.201	1.279
	2	0.971	1.078	1.154	1.195	1.294	1.441	0.901	0.93	1.029	1.179	1.201	1.193
	3	0.951	1.072	1.192	1.188	1.336	1.377	0.928	0.968	1.085	1.14	1.191	1.224
	Average	0.962667	1.06033	1.16133	1.192	1.31367	1.41467	0.894333	0.939333	1.05667	1.15	1.19767	1.232
backdialyzed	1	0.969	1.074	1.193	1.276	1.307	1.403	0.843	0.915	1.011	1.023	1.1	1.219
	2	0.984	1.112	1.209	1.285	1.318	1.41	0.826	0.94	1.032	1.029	1.115	1.249
	3	0.977	1.127	1.227	1.26	1.324	1.444	0.879	0.945	1.019	1.067	1.112	1.187
	Average	0.976667	1.10433	1.20967	1.27367	1.31633	1.419	0.849333	0.933333	1.02067	1.03967	1.109	1.21833
diluted into Ace pH 3.5	1	0.875	0.984	1.149	1.269	1.35	1.43	0.805	0.932	1.004	1.064	1.108	1.133
	2	0.828	0.979	1.198	1.276	1.323	1.424	0.79	0.899	1.054	1.083	1.158	1.144
	3	0.875	1.018	1.182	1.238	1.313	1.458	0.833	0.932	1.007	1.001	1.023	1.121
	Average	0.859333	0.993667	1.17633	1.261	1.32867	1.43733	0.809333	0.921	1.02167	1.04933	1.09633	1.13267
diluted into Ace pH 5.5	1	0.914	1.009	1.153	1.219	1.339	1.448	0.819	0.913	0.978	1.018	1.123	1.281
	2	0.906	1.036	1.163	1.232	1.255	1.496	0.815	0.89	1.018	1.035	1.115	1.196
	3	0.938	1.024	1.16	1.176	1.305	1.394	0.823	0.949	0.947	1.045	1.075	1.149
	Average	0.919333	1.023	1.15867	1.209	1.29967	1.446	0.819	0.917333	0.981	1.03267	1.10433	1.20867
diluted into Phos pH 6.5	1	0.883	1.052	1.204	1.233	1.334	1.496	0.828	0.923	1.032	1.089	1.113	1.199
	2	0.86	1.08	1.207	1.251	1.321	1.475	0.843	0.975	1.045	1.052	1.12	1.199
	3	0.821	0.993	1.128	1.23	1.353	1.493	0.895	0.897	1.051	1.051	1.136	1.2
	Average	0.854667	1.04167	1.17967	1.238	1.336	1.488	0.855333	0.931667	1.04267	1.064	1.123	1.19933

## Sheet: Figure 5d
	wavelength	PPI40 pH 3.5	PPI42 pH 3.5	PPI40 pH 5.5	PPI42 pH 5.5	PPI40 pH 5.5	PPI42 pH 5.5	PPI40 pH 6.5	PPI42 pH 6.5	PPI40 pH 7.5	PPI42 pH 7.5
	260	-0.86697	-0.50507	0.160997	-0.11952	-0.69948	-0.46036	-0.2177	-0.1061	-0.96559	-1.85123
	259.9	-0.86844	-0.50793	0.133443	-0.13418	-0.71276	-0.46077	-0.20996	-0.11615	-0.96691	-1.88077
	259.8	-0.8746	-0.53294	0.132123	-0.12685	-0.69004	-0.42059	-0.19838	-0.10165	-0.9544	-1.84886
	259.7	-0.83825	-0.51985	0.129397	-0.1055	-0.68629	-0.41486	-0.17357	-0.13015	-0.97254	-1.86269
	259.6	-0.8358	-0.51943	0.123167	-0.10966	-0.70533	-0.42265	-0.18581	-0.12757	-0.97806	-1.86844
	259.5	-0.8378	-0.52822	0.120987	-0.11127	-0.71071	-0.44704	-0.20395	-0.14547	-0.98868	-1.86747
	259.4	-0.83793	-0.53176	0.102867	-0.10582	-0.70974	-0.43506	-0.22398	-0.16093	-0.99936	-1.85757
	259.3	-0.82615	-0.54594	0.077147	-0.10304	-0.72372	-0.45407	-0.23764	-0.18459	-0.99519	-1.8432
	259.2	-0.80468	-0.51344	0.069157	-0.12552	-0.71854	-0.43478	-0.25567	-0.20772	-0.98063	-1.84701
	259.1	-0.80138	-0.52569	0.092657	-0.11431	-0.70754	-0.43429	-0.23579	-0.19743	-0.97784	-1.83162
	259	-0.79988	-0.52973	0.083887	-0.12617	-0.71277	-0.41751	-0.22154	-0.17074	-0.99474	-1.84731
	258.9	-0.75442	-0.48886	0.091417	-0.12565	-0.69531	-0.40518	-0.23077	-0.16879	-0.96727	-1.81446
	258.8	-0.73667	-0.4993	0.07794	-0.12414	-0.72984	-0.41426	-0.21599	-0.17921	-0.96246	-1.79637
	258.7	-0.74871	-0.50654	0.049003	-0.13671	-0.74696	-0.41681	-0.22521	-0.18727	-0.97445	-1.81498
	258.6	-0.74806	-0.49239	0.065813	-0.12322	-0.74099	-0.40376	-0.19916	-0.19151	-0.95795	-1.80395
	258.5	-0.75439	-0.49393	0.046807	-0.13912	-0.71468	-0.40762	-0.20252	-0.18808	-0.97133	-1.81531
	258.4	-0.75847	-0.47481	0.055787	-0.10401	-0.69382	-0.39706	-0.16389	-0.1506	-0.95665	-1.78741
	258.3	-0.74106	-0.46052	0.056543	-0.08958	-0.6709	-0.36018	-0.16695	-0.15045	-0.94265	-1.77947
	258.2	-0.72473	-0.45019	0.051573	-0.06901	-0.6686	-0.34851	-0.11575	-0.11142	-0.93496	-1.76371
	258.1	-0.73391	-0.45271	0.042753	-0.05998	-0.68209	-0.3561	-0.1545	-0.13641	-0.91696	-1.73616
	258	-0.73915	-0.46309	0.02017	-0.06852	-0.69326	-0.3602	-0.18628	-0.16454	-0.91396	-1.76108
	257.9	-0.72762	-0.44478	0.044607	-0.03247	-0.68583	-0.35668	-0.1712	-0.14693	-0.88729	-1.73501
	257.8	-0.74923	-0.44179	0.047797	-0.01399	-0.7231	-0.37455	-0.1971	-0.16451	-0.88982	-1.73457
	257.7	-0.7652	-0.45963	0.048197	-0.01483	-0.722	-0.39287	-0.21314	-0.1606	-0.87877	-1.73745
	257.6	-0.78131	-0.46189	0.019813	-0.03236	-0.73717	-0.38661	-0.22583	-0.17129	-0.89121	-1.78067
	257.5	-0.77026	-0.45759	0.032723	-0.04447	-0.7398	-0.39484	-0.21362	-0.16047	-0.9014	-1.77528
	257.4	-0.77383	-0.45114	0.032997	-0.02518	-0.74532	-0.38629	-0.21708	-0.16955	-0.8999	-1.74413
	257.3	-0.75537	-0.43514	0.03622	-0.03148	-0.71746	-0.40044	-0.21684	-0.17203	-0.90917	-1.7502
	257.2	-0.74079	-0.40409	0.025323	-0.03583	-0.69402	-0.37837	-0.19796	-0.14826	-0.88804	-1.75656
	257.1	-0.71378	-0.37903	0.046013	-0.03141	-0.68112	-0.352	-0.18354	-0.12651	-0.87155	-1.74685
	257	-0.70862	-0.36376	0.04222	-0.04429	-0.66	-0.32422	-0.17367	-0.12199	-0.86082	-1.7306
	256.9	-0.69307	-0.34635	0.047273	-0.01933	-0.6479	-0.30355	-0.17052	-0.13236	-0.83395	-1.68292
	256.8	-0.70896	-0.38401	0.074633	-0.00228	-0.65861	-0.31144	-0.17054	-0.13452	-0.80739	-1.64361
	256.7	-0.71527	-0.39274	0.07534	0.021363	-0.64785	-0.29607	-0.16942	-0.14629	-0.79294	-1.6146
	256.6	-0.71511	-0.3864	0.054347	0.007697	-0.62243	-0.3039	-0.15062	-0.12928	-0.77835	-1.57724
	256.5	-0.75117	-0.40386	0.041747	-0.01971	-0.61598	-0.32726	-0.13675	-0.11364	-0.78753	-1.59764
	256.4	-0.76047	-0.38512	0.055223	-0.00311	-0.60241	-0.30611	-0.13037	-0.10115	-0.75729	-1.59142
	256.3	-0.76395	-0.40107	0.03781	-0.04137	-0.61687	-0.33204	-0.14247	-0.10059	-0.7805	-1.6094
	256.2	-0.77146	-0.42072	0.01484	-0.06357	-0.65104	-0.36598	-0.16065	-0.13586	-0.81073	-1.62158
	256.1	-0.76929	-0.41923	0.00827	-0.04731	-0.64902	-0.35504	-0.1286	-0.09969	-0.78963	-1.5798
	256	-0.74196	-0.39948	-0.00999	-0.05167	-0.61627	-0.31984	-0.09895	-0.08789	-0.78622	-1.58568
	255.9	-0.71192	-0.3836	0.037827	-0.00541	-0.59562	-0.31118	-0.09765	-0.0613	-0.77309	-1.54786
	255.8	-0.69996	-0.3832	0.050917	-0.0086	-0.5967	-0.30997	-0.10273	-0.07811	-0.79595	-1.54862
	255.7	-0.67478	-0.36974	0.077	0.018513	-0.60156	-0.30562	-0.10184	-0.06477	-0.76274	-1.53472
	255.6	-0.6545	-0.34986	0.101767	0.018193	-0.57133	-0.26917	-0.09346	-0.03625	-0.75765	-1.50817
	255.5	-0.69188	-0.37662	0.09151	0.024007	-0.59059	-0.27681	-0.12903	-0.05471	-0.7729	-1.50736
	255.4	-0.67046	-0.38344	0.092473	0.027363	-0.57367	-0.26208	-0.11386	-0.04473	-0.76775	-1.50451
	255.3	-0.67235	-0.36497	0.087887	0.051023	-0.57807	-0.26772	-0.13037	-0.05238	-0.77043	-1.51833
	255.2	-0.65731	-0.37423	0.079383	0.03913	-0.58839	-0.296	-0.13179	-0.04952	-0.7559	-1.51988
	255.1	-0.64456	-0.36679	0.094013	0.069487	-0.5854	-0.28898	-0.11134	-0.03518	-0.70972	-1.48992
	255	-0.6588	-0.37525	0.088293	0.05471	-0.5808	-0.28674	-0.11344	-0.02937	-0.74935	-1.51851
	254.9	-0.69355	-0.40985	0.0868	0.069447	-0.57919	-0.30171	-0.14288	-0.02392	-0.76357	-1.53825
	254.8	-0.70116	-0.40515	0.069263	0.068213	-0.59768	-0.31758	-0.15315	-0.02938	-0.79434	-1.55357
	254.7	-0.70507	-0.41406	0.057557	0.0525	-0.59011	-0.30177	-0.16137	-0.03681	-0.77993	-1.55278
	254.6	-0.69138	-0.40849	0.063013	0.06174	-0.5911	-0.29792	-0.14412	-0.03695	-0.77794	-1.53741
	254.5	-0.66433	-0.36655	0.079463	0.099787	-0.5616	-0.27968	-0.12844	-0.02779	-0.75962	-1.50946
	254.4	-0.67095	-0.3786	0.06643	0.101547	-0.56421	-0.3022	-0.16035	-0.02182	-0.75035	-1.49587
	254.3	-0.6862	-0.38008	0.018557	0.04862	-0.59892	-0.3295	-0.18084	-0.02629	-0.77338	-1.50585
	254.2	-0.63846	-0.32803	0.019603	0.05826	-0.58577	-0.29771	-0.14335	0.013838	-0.73419	-1.44542
	254.1	-0.60473	-0.30125	0.025267	0.063117	-0.55137	-0.26381	-0.13802	0.045723	-0.73904	-1.41752
	254	-0.63295	-0.32598	0.01243	0.071793	-0.61343	-0.30713	-0.1451	0.043711	-0.7572	-1.41246
	253.9	-0.61521	-0.3029	0.03125	0.07775	-0.59188	-0.27898	-0.14659	0.057877	-0.74719	-1.38793
	253.8	-0.62222	-0.30058	0.010833	0.069787	-0.58794	-0.27909	-0.13095	0.080847	-0.71831	-1.35905
	253.7	-0.6198	-0.30563	-0.0084	0.026487	-0.62068	-0.2823	-0.09328	0.113632	-0.72665	-1.32473
	253.6	-0.64088	-0.33412	-0.06006	-0.01314	-0.63568	-0.29877	-0.09845	0.117481	-0.71967	-1.3616
	253.5	-0.62579	-0.30313	-0.05836	-0.00323	-0.61669	-0.29967	-0.06608	0.142721	-0.67189	-1.31316
	253.4	-0.61241	-0.29144	-0.05889	0.0214	-0.57735	-0.27168	-0.04669	0.157807	-0.68077	-1.29656
	253.3	-0.62672	-0.30668	-0.0481	0.0192	-0.5576	-0.28403	-0.0264	0.152626	-0.71382	-1.29984
	253.2	-0.62838	-0.29306	-0.05039	-0.00741	-0.59175	-0.32888	-0.05083	0.130258	-0.74046	-1.32269
	253.1	-0.67724	-0.32042	-0.08405	-0.03752	-0.60216	-0.34959	-0.08387	0.110295	-0.76166	-1.3544
	253	-0.68888	-0.32003	-0.089	-0.05313	-0.61917	-0.35056	-0.10558	0.077324	-0.77083	-1.35424
	252.9	-0.69633	-0.32354	-0.07611	-0.05883	-0.61095	-0.3408	-0.09413	0.094408	-0.75861	-1.33621
	252.8	-0.70391	-0.32803	-0.0439	-0.03964	-0.63429	-0.37914	-0.07974	0.111451	-0.74945	-1.32333
	252.7	-0.68433	-0.31327	-0.01806	-0.02806	-0.61698	-0.39508	-0.0746	0.131949	-0.76112	-1.33814
	252.6	-0.69049	-0.30946	-0.02419	-0.03009	-0.6189	-0.38585	-0.06581	0.128248	-0.75487	-1.33158
	252.5	-0.70605	-0.30898	-0.01909	-0.01614	-0.61255	-0.36915	-0.06928	0.09515	-0.75786	-1.33795
	252.4	-0.74068	-0.3413	-0.0633	-0.04585	-0.65179	-0.41596	-0.10995	0.070518	-0.76585	-1.33084
	252.3	-0.75618	-0.3782	-0.08269	-0.06417	-0.66318	-0.4118	-0.11239	0.048	-0.79584	-1.35963
	252.2	-0.75408	-0.35939	-0.0543	-0.06753	-0.64107	-0.40386	-0.12206	0.036936	-0.78971	-1.35941
	252.1	-0.79451	-0.37615	-0.05305	-0.07469	-0.6286	-0.40337	-0.12204	0.064835	-0.81875	-1.37004
	252	-0.81004	-0.41227	-0.07332	-0.08791	-0.65108	-0.39125	-0.13148	0.063153	-0.84993	-1.38781
	251.9	-0.85156	-0.43088	-0.09625	-0.13152	-0.69221	-0.43299	-0.15395	0.029182	-0.88143	-1.4021
	251.8	-0.86528	-0.436	-0.13454	-0.17049	-0.72675	-0.45094	-0.20267	-0.01231	-0.90988	-1.42239
	251.7	-0.86212	-0.40997	-0.13098	-0.17807	-0.70883	-0.45423	-0.20679	-0.00979	-0.91121	-1.42971
	251.6	-0.88	-0.45094	-0.13533	-0.20832	-0.73245	-0.48496	-0.26123	-0.04617	-0.94697	-1.45476
	251.5	-0.87113	-0.4371	-0.13668	-0.23571	-0.72348	-0.47311	-0.26053	-0.06044	-0.95349	-1.46979
	251.4	-0.8966	-0.45733	-0.15892	-0.24697	-0.73578	-0.48954	-0.24457	-0.03596	-0.97167	-1.46915
	251.3	-0.90338	-0.48022	-0.1831	-0.27888	-0.72456	-0.50274	-0.25287	-0.02757	-0.99264	-1.4936
	251.2	-0.92947	-0.50862	-0.19764	-0.31707	-0.74495	-0.53038	-0.24555	-0.03793	-1.00885	-1.48663
	251.1	-0.93164	-0.50593	-0.19511	-0.31982	-0.7379	-0.526	-0.24132	-0.06225	-1.00584	-1.48869
	251	-0.94483	-0.53697	-0.22789	-0.30744	-0.75662	-0.52502	-0.25813	-0.06724	-1.0143	-1.49091
	250.9	-0.98109	-0.55747	-0.27643	-0.36685	-0.78116	-0.55181	-0.31269	-0.11238	-1.05689	-1.53352
	250.8	-0.99283	-0.57044	-0.2934	-0.38131	-0.80475	-0.56227	-0.32096	-0.12248	-1.06168	-1.51864
	250.7	-0.9995	-0.59691	-0.28927	-0.39147	-0.82708	-0.58422	-0.34579	-0.14816	-1.08657	-1.51907
	250.6	-1.01637	-0.63468	-0.32771	-0.42699	-0.86582	-0.64359	-0.39055	-0.18548	-1.11046	-1.5145
	250.5	-1.03105	-0.66785	-0.34705	-0.4436	-0.89471	-0.69493	-0.40332	-0.22276	-1.12188	-1.558
	250.4	-1.05394	-0.70634	-0.3657	-0.45559	-0.91363	-0.70729	-0.41357	-0.23073	-1.15405	-1.61175
	250.3	-1.06228	-0.71483	-0.4118	-0.50993	-0.9723	-0.73377	-0.45967	-0.27531	-1.21022	-1.642
	250.2	-1.0615	-0.72896	-0.43652	-0.53903	-0.98174	-0.7252	-0.46221	-0.28456	-1.23475	-1.67451
	250.1	-1.11654	-0.7848	-0.45675	-0.56896	-1.01822	-0.76883	-0.47496	-0.31557	-1.28783	-1.72981
	250	-1.13083	-0.78814	-0.4724	-0.60754	-1.05357	-0.78472	-0.47789	-0.3126	-1.30883	-1.74505
	249.9	-1.1698	-0.84128	-0.50111	-0.6488	-1.1032	-0.82679	-0.51623	-0.35456	-1.32681	-1.76744
	249.8	-1.17022	-0.86017	-0.50858	-0.63704	-1.11473	-0.85044	-0.52897	-0.37383	-1.34389	-1.77129
	249.7	-1.17466	-0.86703	-0.50841	-0.60981	-1.12999	-0.86299	-0.52327	-0.38187	-1.35105	-1.7851
	249.6	-1.24217	-0.91631	-0.54787	-0.69129	-1.14989	-0.90493	-0.56756	-0.46259	-1.39973	-1.8284
	249.5	-1.26766	-0.94466	-0.58109	-0.73532	-1.16286	-0.93962	-0.61825	-0.50661	-1.44086	-1.8807
	249.4	-1.2962	-0.98534	-0.61056	-0.75639	-1.21562	-0.978	-0.61945	-0.51804	-1.46132	-1.89428
	249.3	-1.30203	-0.99941	-0.63644	-0.77667	-1.254	-1.02223	-0.63188	-0.54444	-1.50098	-1.92405
	249.2	-1.33048	-1.01515	-0.68039	-0.80207	-1.2601	-1.03411	-0.66617	-0.56544	-1.55389	-1.95444
	249.1	-1.38012	-1.04032	-0.72901	-0.86304	-1.2875	-1.08408	-0.67573	-0.56555	-1.55652	-1.97053
	249	-1.43001	-1.06216	-0.7597	-0.88318	-1.32905	-1.15914	-0.69828	-0.60926	-1.62997	-2.03033
	248.9	-1.44523	-1.10839	-0.80255	-0.91099	-1.35544	-1.18143	-0.73688	-0.65373	-1.63007	-2.07635
	248.8	-1.48689	-1.15521	-0.85999	-0.97593	-1.42297	-1.23944	-0.75086	-0.70386	-1.66206	-2.11823
	248.7	-1.53223	-1.18869	-0.88983	-1.0103	-1.43702	-1.24261	-0.77206	-0.72655	-1.69643	-2.12472
	248.6	-1.54708	-1.22	-0.94062	-1.06834	-1.43347	-1.25839	-0.81262	-0.72812	-1.73145	-2.1433
	248.5	-1.59944	-1.26234	-0.99402	-1.11869	-1.47929	-1.30005	-0.8628	-0.77239	-1.80343	-2.20144
	248.4	-1.66851	-1.3463	-1.06093	-1.19066	-1.54327	-1.38923	-0.92413	-0.85047	-1.88969	-2.28265
	248.3	-1.70789	-1.38792	-1.14679	-1.24549	-1.60701	-1.4494	-0.94439	-0.90546	-1.9263	-2.29818
	248.2	-1.69504	-1.39748	-1.16073	-1.2815	-1.65776	-1.49729	-0.95434	-0.94409	-1.95559	-2.30099
	248.1	-1.73723	-1.46511	-1.20171	-1.35553	-1.69839	-1.57762	-0.99806	-0.9944	-1.99139	-2.32007
	248	-1.78814	-1.53166	-1.2929	-1.43662	-1.77949	-1.6413	-1.05019	-1.04731	-2.03832	-2.36362
	247.9	-1.84444	-1.59873	-1.35551	-1.5093	-1.8323	-1.67138	-1.08938	-1.09001	-2.07299	-2.40151
	247.8	-1.88177	-1.65677	-1.42015	-1.56132	-1.85631	-1.70586	-1.13541	-1.14263	-2.13594	-2.46811
	247.7	-1.91374	-1.7019	-1.45493	-1.60692	-1.92538	-1.75247	-1.16313	-1.17944	-2.18879	-2.52737
	247.6	-1.93932	-1.76119	-1.50765	-1.69907	-1.96817	-1.83937	-1.22825	-1.25793	-2.24159	-2.57485
	247.5	-2.06321	-1.87466	-1.58543	-1.78346	-2.04257	-1.94622	-1.31034	-1.32791	-2.32983	-2.66247
	247.4	-2.10242	-1.91209	-1.64142	-1.86116	-2.05495	-1.96556	-1.34688	-1.39374	-2.37099	-2.71619
	247.3	-2.16895	-1.99359	-1.72739	-1.93161	-2.12359	-2.05984	-1.40059	-1.4501	-2.45387	-2.78482
	247.2	-2.23919	-2.05227	-1.76832	-1.97693	-2.1889	-2.12551	-1.45177	-1.52251	-2.5229	-2.83259
	247.1	-2.2975	-2.14374	-1.80152	-2.02381	-2.23167	-2.20023	-1.49994	-1.59663	-2.60839	-2.91389
	247	-2.33355	-2.19298	-1.83005	-2.05855	-2.26874	-2.24162	-1.5497	-1.66629	-2.64143	-2.918
	246.9	-2.39182	-2.2857	-1.90422	-2.11376	-2.33465	-2.31576	-1.63437	-1.73682	-2.75619	-3.00008
	246.8	-2.4527	-2.36671	-1.94707	-2.16678	-2.43446	-2.40611	-1.67965	-1.80726	-2.80483	-3.05589
	246.7	-2.48549	-2.4233	-2.0208	-2.23929	-2.49592	-2.48526	-1.73218	-1.84535	-2.83593	-3.08352
	246.6	-2.54072	-2.50312	-2.10166	-2.30259	-2.556	-2.544	-1.78686	-1.92404	-2.89948	-3.12543
	246.5	-2.57178	-2.5511	-2.13352	-2.35161	-2.61781	-2.59507	-1.8436	-1.96675	-2.92676	-3.14582
	246.4	-2.6334	-2.61477	-2.23769	-2.45265	-2.6978	-2.69088	-1.87623	-2.00834	-2.96916	-3.20057
	246.3	-2.69644	-2.69377	-2.33102	-2.52536	-2.7683	-2.76831	-1.93391	-2.08858	-3.02267	-3.25965
	246.2	-2.77777	-2.7683	-2.43284	-2.61727	-2.8679	-2.83882	-2.0285	-2.19195	-3.08975	-3.32712
	246.1	-2.86136	-2.84064	-2.52568	-2.71108	-2.94649	-2.89368	-2.11964	-2.26645	-3.16286	-3.37839
	246	-2.92648	-2.93007	-2.581	-2.76605	-3.00901	-2.95627	-2.16279	-2.31075	-3.23081	-3.44933
	245.9	-2.98071	-3.00269	-2.67509	-2.88516	-3.07622	-3.03459	-2.24029	-2.37424	-3.27468	-3.49561
	245.8	-3.01521	-3.07621	-2.74626	-2.95709	-3.15544	-3.1283	-2.32403	-2.45253	-3.37239	-3.58028
	245.7	-3.10879	-3.15929	-2.82819	-3.05619	-3.20416	-3.22856	-2.39889	-2.54488	-3.43115	-3.6287
	245.6	-3.16929	-3.24291	-2.9022	-3.1115	-3.26548	-3.28394	-2.45192	-2.60272	-3.48458	-3.67271
	245.5	-3.25514	-3.32732	-3.00793	-3.24066	-3.35722	-3.41707	-2.55057	-2.68708	-3.55595	-3.76675
	245.4	-3.34321	-3.43191	-3.13321	-3.36928	-3.46336	-3.54133	-2.67167	-2.83287	-3.64656	-3.84101
	245.3	-3.40317	-3.49793	-3.21918	-3.44124	-3.52405	-3.61892	-2.73356	-2.90279	-3.71485	-3.91666
	245.2	-3.48682	-3.61152	-3.3231	-3.5672	-3.62753	-3.71951	-2.81069	-3.02905	-3.78868	-3.98859
	245.1	-3.58909	-3.73551	-3.43316	-3.68256	-3.72453	-3.81676	-2.89768	-3.14444	-3.86307	-4.05568
	245	-3.66769	-3.84286	-3.54043	-3.78233	-3.77676	-3.89412	-2.97758	-3.23942	-3.92052	-4.13074
	244.9	-3.77631	-3.93961	-3.67638	-3.90338	-3.87417	-3.99207	-3.06168	-3.32945	-3.99878	-4.2092
	244.8	-3.85875	-4.05772	-3.77874	-4.01661	-3.98126	-4.10413	-3.15732	-3.46214	-4.10839	-4.2898
	244.7	-3.96195	-4.17345	-3.93639	-4.15946	-4.08316	-4.22686	-3.28412	-3.58602	-4.20139	-4.35365
	244.6	-4.05127	-4.27297	-4.05638	-4.28718	-4.18754	-4.33837	-3.40486	-3.7169	-4.33352	-4.47369
	244.5	-4.17062	-4.39752	-4.17815	-4.40212	-4.2864	-4.4461	-3.4922	-3.82197	-4.42871	-4.54548
	244.4	-4.29479	-4.52452	-4.30275	-4.54919	-4.42542	-4.59705	-3.60514	-3.93787	-4.55826	-4.66849
	244.3	-4.41778	-4.70655	-4.42587	-4.68787	-4.57162	-4.74936	-3.74741	-4.09425	-4.68118	-4.77678
	244.2	-4.5221	-4.83263	-4.57886	-4.84873	-4.68665	-4.88835	-3.86586	-4.2062	-4.80541	-4.89765
	244.1	-4.71743	-5.00946	-4.77466	-5.02819	-4.85362	-5.05385	-4.02604	-4.3708	-4.95087	-5.06737
	244	-4.86323	-5.18866	-4.93896	-5.18959	-4.99058	-5.20861	-4.11479	-4.53149	-5.06698	-5.18168
	243.9	-4.99025	-5.33139	-5.07633	-5.31726	-5.11438	-5.33178	-4.24598	-4.64878	-5.17398	-5.27031
	243.8	-5.11452	-5.48579	-5.22066	-5.46819	-5.23297	-5.47233	-4.36538	-4.78835	-5.27584	-5.37027
	243.7	-5.24099	-5.62519	-5.35357	-5.59954	-5.33255	-5.59585	-4.48365	-4.91425	-5.38307	-5.48571
	243.6	-5.37853	-5.7659	-5.50665	-5.75892	-5.47354	-5.76008	-4.61473	-5.0398	-5.51111	-5.60281
	243.5	-5.47439	-5.90945	-5.6865	-5.9258	-5.59787	-5.9237	-4.72288	-5.19592	-5.62047	-5.7035
	243.4	-5.57555	-6.03082	-5.81698	-6.04941	-5.69178	-6.02745	-4.808	-5.30126	-5.72321	-5.80198
	243.3	-5.69741	-6.17251	-6.00489	-6.21276	-5.82293	-6.17546	-4.93591	-5.46478	-5.8669	-5.92627
	243.2	-5.84216	-6.326	-6.18816	-6.3894	-5.98459	-6.35015	-5.05878	-5.62851	-6.03726	-6.08676
	243.1	-5.99414	-6.49271	-6.37685	-6.60362	-6.1316	-6.48866	-5.2342	-5.79277	-6.19194	-6.20661
	243	-6.10129	-6.63769	-6.53927	-6.75793	-6.25673	-6.63706	-5.36825	-5.92211	-6.32055	-6.30205
	242.9	-6.18783	-6.7346	-6.66658	-6.87835	-6.37528	-6.75834	-5.44	-6.04013	-6.40398	-6.35808
	242.8	-6.34796	-6.8934	-6.83489	-7.04519	-6.53088	-6.91831	-5.55672	-6.18605	-6.54041	-6.46834
	242.7	-6.47744	-7.04067	-7.00816	-7.23472	-6.6871	-7.08393	-5.72217	-6.36591	-6.69123	-6.60446
	242.6	-6.65227	-7.25374	-7.20091	-7.44648	-6.86966	-7.28476	-5.86772	-6.53696	-6.8456	-6.75384
	242.5	-6.83808	-7.47555	-7.44425	-7.70212	-7.06369	-7.47576	-6.06194	-6.78257	-7.06609	-6.94273
	242.4	-6.99896	-7.66606	-7.63221	-7.89911	-7.23352	-7.66228	-6.24611	-6.97994	-7.20838	-7.05604
	242.3	-7.15614	-7.84587	-7.82202	-8.10326	-7.39582	-7.83569	-6.38861	-7.15258	-7.36353	-7.16449
	242.2	-7.33542	-8.03392	-8.02266	-8.2892	-7.55044	-8.01404	-6.56132	-7.32808	-7.52074	-7.28551
	242.1	-7.56306	-8.29289	-8.27402	-8.53902	-7.75365	-8.22715	-6.76392	-7.58216	-7.73546	-7.44759
	242	-7.74429	-8.49219	-8.45471	-8.72838	-7.92139	-8.43455	-6.95062	-7.80825	-7.91774	-7.5904
	241.9	-7.91655	-8.68345	-8.64938	-8.93082	-8.09749	-8.61673	-7.11048	-8.02554	-8.09238	-7.72015
	241.8	-8.05805	-8.85661	-8.82778	-9.12101	-8.24833	-8.77983	-7.30341	-8.19044	-8.22922	-7.85862
	241.7	-8.2532	-9.07883	-9.02507	-9.33743	-8.42097	-8.9655	-7.4977	-8.37543	-8.40268	-7.99288
	241.6	-8.44762	-9.28362	-9.24729	-9.56892	-8.60235	-9.16011	-7.70993	-8.60056	-8.59878	-8.16451
	241.5	-8.6439	-9.50103	-9.4952	-9.79113	-8.79418	-9.37215	-7.88755	-8.82419	-8.77806	-8.29846
	241.4	-8.86619	-9.73829	-9.70219	-9.98982	-8.99288	-9.62368	-8.07962	-9.02528	-8.99842	-8.47582
	241.3	-9.05291	-9.96564	-9.93338	-10.2409	-9.20339	-9.85586	-8.25344	-9.24301	-9.20379	-8.64552
	241.2	-9.26497	-10.1956	-10.1954	-10.5137	-9.44463	-10.0794	-8.4684	-9.48633	-9.40994	-8.80784
	241.1	-9.47669	-10.4232	-10.4167	-10.7262	-9.6474	-10.3178	-8.65146	-9.71063	-9.60398	-8.96372
	241	-9.63983	-10.5783	-10.6061	-10.9104	-9.818	-10.4986	-8.80471	-9.89408	-9.7655	-9.06733
	240.9	-9.83806	-10.808	-10.8448	-11.1589	-10.0317	-10.7204	-9.01958	-10.1436	-9.98658	-9.25378
	240.8	-10.0429	-11.056	-11.1256	-11.4127	-10.2908	-10.9893	-9.22978	-10.3788	-10.1953	-9.39661
	240.7	-10.2815	-11.2795	-11.3968	-11.7051	-10.5351	-11.2499	-9.45999	-10.6606	-10.4295	-9.57558
	240.6	-10.4835	-11.5163	-11.6653	-11.9708	-10.7395	-11.4758	-9.69186	-10.9025	-10.67	-9.77059
	240.5	-10.7277	-11.7828	-11.9504	-12.2409	-11.0089	-11.7403	-9.92532	-11.1609	-10.8809	-9.93511
	240.4	-10.9634	-12.0475	-12.241	-12.5276	-11.2787	-12.0338	-10.1857	-11.4391	-11.128	-10.1482
	240.3	-11.2249	-12.337	-12.5325	-12.8398	-11.5661	-12.3447	-10.4464	-11.714	-11.3765	-10.3361
	240.2	-11.4884	-12.6216	-12.8184	-13.1377	-11.832	-12.6109	-10.715	-11.9868	-11.6245	-10.5494
	240.1	-11.7562	-12.8927	-13.1428	-13.4666	-12.1356	-12.8925	-10.9784	-12.2707	-11.8818	-10.7499
	240	-12.0511	-13.192	-13.4362	-13.7551	-12.4083	-13.1938	-11.2025	-12.539	-12.1207	-10.9699
	239.9	-12.3345	-13.4894	-13.7652	-14.0951	-12.6632	-13.473	-11.4446	-12.796	-12.3879	-11.1921
	239.8	-12.6042	-13.8096	-14.0541	-14.3863	-12.9174	-13.7711	-11.7068	-13.0943	-12.6604	-11.3925
	239.7	-12.9255	-14.183	-14.4173	-14.7475	-13.2549	-14.1329	-12.0522	-13.4695	-12.9986	-11.6408
	239.6	-13.1664	-14.4839	-14.7458	-15.0792	-13.517	-14.4337	-12.3002	-13.747	-13.2814	-11.8442
	239.5	-13.4296	-14.7804	-15.0554	-15.4012	-13.7835	-14.7544	-12.5425	-14.0423	-13.5594	-12.042
	239.4	-13.6416	-15.0145	-15.3176	-15.6538	-14.0057	-15.0167	-12.7598	-14.2952	-13.7769	-12.194
	239.3	-13.9925	-15.4139	-15.7224	-16.0501	-14.3719	-15.4199	-13.1144	-14.6853	-14.1321	-12.4542
	239.2	-14.3236	-15.7486	-16.0725	-16.3922	-14.7046	-15.7652	-13.3767	-14.9987	-14.4414	-12.6804
	239.1	-14.6165	-16.0587	-16.4008	-16.7136	-15.0148	-16.0789	-13.667	-15.2952	-14.7601	-12.9161
	239	-14.9284	-16.4025	-16.7712	-17.0732	-15.3563	-16.4189	-13.9749	-15.6583	-15.0605	-13.1312
	238.9	-15.2406	-16.7671	-17.1253	-17.4248	-15.6836	-16.7478	-14.2547	-15.9985	-15.376	-13.3671
	238.8	-15.5559	-17.1092	-17.4908	-17.7699	-15.9952	-17.1069	-14.5575	-16.3477	-15.678	-13.58
	238.7	-15.8772	-17.4663	-17.8453	-18.1258	-16.3647	-17.4993	-14.8778	-16.7051	-15.9917	-13.8389
	238.6	-16.2014	-17.8083	-18.2046	-18.456	-16.6998	-17.8454	-15.1609	-17.0078	-16.3056	-14.0632
	238.5	-16.4792	-18.1354	-18.557	-18.8243	-17.0825	-18.2212	-15.4564	-17.3422	-16.6422	-14.2848
	238.4	-16.7299	-18.4017	-18.8275	-19.0997	-17.3221	-18.4937	-15.6938	-17.5956	-16.8751	-14.4413
	238.3	-17.0574	-18.7717	-19.1763	-19.4801	-17.6934	-18.8838	-16.0113	-17.9549	-17.1846	-14.6548
	238.2	-17.4044	-19.1438	-19.56	-19.866	-18.0616	-19.2689	-16.313	-18.2982	-17.5028	-14.8947
	238.1	-17.6616	-19.4362	-19.8341	-20.1435	-18.3369	-19.5582	-16.5509	-18.5873	-17.7512	-15.0898
	238	-18.0185	-19.8577	-20.2358	-20.5397	-18.694	-19.9503	-16.8734	-18.9702	-18.0661	-15.3023
	237.9	-18.3375	-20.2428	-20.611	-20.9193	-19.0879	-20.3408	-17.2167	-19.3405	-18.4083	-15.5439
	237.8	-18.6648	-20.6069	-21.0175	-21.3101	-19.4305	-20.7104	-17.5728	-19.7122	-18.7561	-15.7802
	237.7	-19.0318	-21.0004	-21.4091	-21.7035	-19.7928	-21.1052	-17.8868	-20.0874	-19.0916	-16.0037
	237.6	-19.3001	-21.2835	-21.7117	-22.0134	-20.0792	-21.4153	-18.1497	-20.3775	-19.3572	-16.1722
	237.5	-19.6675	-21.6765	-22.1039	-22.4199	-20.4464	-21.8088	-18.5002	-20.773	-19.6984	-16.39
	237.4	-19.9295	-21.9809	-22.4136	-22.7399	-20.7437	-22.1314	-18.7416	-21.0701	-19.9645	-16.5599
	237.3	-20.3139	-22.3869	-22.8497	-23.1864	-21.1534	-22.5716	-19.1447	-21.4763	-20.3406	-16.8067
	237.2	-20.6811	-22.8075	-23.2809	-23.6297	-21.5653	-23.0094	-19.5177	-21.8927	-20.7549	-17.0918
	237.1	-20.967	-23.1183	-23.6078	-23.9509	-21.8538	-23.3244	-19.7857	-22.1907	-21.0111	-17.2558
	237	-21.3435	-23.5093	-24.012	-24.3818	-22.2592	-23.7507	-20.1647	-22.61	-21.3948	-17.5044
	236.9	-21.7354	-23.9343	-24.4523	-24.8292	-22.6358	-24.1782	-20.5341	-23.0264	-21.7703	-17.7696
	236.8	-22.1199	-24.3501	-24.8699	-25.2235	-23.0272	-24.6075	-20.9175	-23.4771	-22.1619	-18.0142
	236.7	-22.5278	-24.7986	-25.287	-25.6523	-23.4469	-25.0198	-21.3607	-23.9075	-22.5544	-18.2809
	236.6	-22.9576	-25.2552	-25.7174	-26.1078	-23.8871	-25.5011	-21.784	-24.3868	-22.9518	-18.5437
	236.5	-23.3627	-25.6841	-26.1346	-26.5373	-24.3196	-25.9436	-22.1328	-24.7735	-23.3421	-18.7964
	236.4	-23.6561	-26.005	-26.4642	-26.8576	-24.6505	-26.2818	-22.4479	-25.1179	-23.6637	-19.0068
	236.3	-24.0711	-26.4699	-26.9057	-27.3012	-25.1054	-26.7614	-22.8359	-25.5718	-24.0656	-19.2901
	236.2	-24.5022	-26.9279	-27.3374	-27.7599	-25.5494	-27.2045	-23.2259	-25.9986	-24.4568	-19.5809
	236.1	-24.9094	-27.4053	-27.7885	-28.2198	-25.9841	-27.6815	-23.6321	-26.4288	-24.8664	-19.8624
	236	-25.3151	-27.886	-28.2234	-28.6657	-26.3916	-28.1559	-24.0678	-26.9011	-25.2988	-20.1444
	235.9	-25.7421	-28.3748	-28.6993	-29.1557	-26.8121	-28.6072	-24.4772	-27.3545	-25.725	-20.4189
	235.8	-26.2805	-28.9467	-29.2766	-29.7219	-27.3556	-29.2186	-25.0019	-27.9079	-26.2667	-20.7648
	235.7	-26.7271	-29.419	-29.7477	-30.1953	-27.8178	-29.7073	-25.4039	-28.3551	-26.6923	-21.0417
	235.6	-27.183	-29.9016	-30.2033	-30.6634	-28.2805	-30.189	-25.8044	-28.8329	-27.1247	-21.3335
	235.5	-27.7329	-30.5089	-30.7879	-31.2634	-28.8743	-30.8003	-26.3406	-29.4147	-27.6827	-21.6938
	235.4	-28.1599	-30.9934	-31.2917	-31.7462	-29.3669	-31.3159	-26.7938	-29.9033	-28.134	-22.0194
	235.3	-28.5764	-31.4484	-31.7848	-32.2289	-29.8362	-31.8174	-27.2162	-30.3673	-28.5713	-22.3171
	235.2	-29.084	-32.0494	-32.3511	-32.8128	-30.4097	-32.408	-27.7357	-30.9193	-29.0587	-22.6255
	235.1	-29.5057	-32.4898	-32.8162	-33.2982	-30.8749	-32.9119	-28.1243	-31.3877	-29.4946	-22.9073
	235	-30.1009	-33.1328	-33.4609	-33.9129	-31.4517	-33.5235	-28.7093	-32.0175	-30.0813	-23.2925
	234.9	-30.5648	-33.6656	-33.9662	-34.4195	-31.9501	-34.0369	-29.1467	-32.5052	-30.5189	-23.5506
	234.8	-30.8044	-33.9287	-34.2058	-34.6861	-32.2019	-34.3003	-29.3555	-32.7395	-30.7539	-23.7093
	234.7	-31.246	-34.4254	-34.6876	-35.165	-32.6601	-34.8151	-29.7969	-33.2299	-31.2281	-23.9765
	234.6	-31.5715	-34.7926	-35.0527	-35.5433	-33.0282	-35.1903	-30.1557	-33.6004	-31.5679	-24.1819
	234.5	-32.021	-35.2656	-35.5348	-36.0175	-33.4996	-35.6733	-30.5825	-34.0834	-32.0176	-24.4526
	234.4	-32.341	-35.6168	-35.8623	-36.3606	-33.8138	-36.0248	-30.9111	-34.4339	-32.3279	-24.6548
	234.3	-32.7964	-36.1142	-36.3401	-36.8264	-34.2688	-36.5168	-31.3194	-34.9201	-32.7781	-24.943
	234.2	-33.1586	-36.5169	-36.7317	-37.223	-34.6394	-36.8984	-31.6741	-35.2969	-33.1333	-25.178
	234.1	-33.6033	-37.034	-37.2431	-37.7117	-35.1153	-37.4143	-32.102	-35.7939	-33.5824	-25.4526
	234	-33.9413	-37.394	-37.5751	-38.0408	-35.4672	-37.7849	-32.43	-36.1522	-33.9132	-25.6626
	233.9	-34.3857	-37.8844	-38.0421	-38.5218	-35.9493	-38.27	-32.883	-36.6401	-34.3715	-25.9687
	233.8	-34.7328	-38.2865	-38.3928	-38.8818	-36.3215	-38.6519	-33.2123	-36.9977	-34.7044	-26.1936
	233.7	-35.167	-38.7556	-38.865	-39.3547	-36.7654	-39.1614	-33.644	-37.4694	-35.1287	-26.4582
	233.6	-35.6511	-39.2448	-39.3583	-39.827	-37.2486	-39.6586	-34.0606	-37.9422	-35.5976	-26.7554
	233.5	-36.0221	-39.6421	-39.6885	-40.1958	-37.5806	-40.0386	-34.4111	-38.3135	-35.9448	-26.9914
	233.4	-36.4758	-40.1158	-40.1443	-40.6816	-38.0543	-40.5423	-34.8288	-38.8048	-36.3945	-27.2683
	233.3	-36.9053	-40.5903	-40.5867	-41.1197	-38.5067	-41.016	-35.2487	-39.2917	-36.8392	-27.5263
	233.2	-37.3883	-41.0867	-41.0526	-41.6109	-39.0017	-41.5567	-35.7097	-39.811	-37.3032	-27.8321
	233.1	-37.7933	-41.5567	-41.5296	-42.0732	-39.4849	-42.0302	-36.1736	-40.283	-37.7641	-28.0881
	233	-38.2381	-42.0461	-42.0037	-42.521	-39.9463	-42.5243	-36.6023	-40.7566	-38.1834	-28.3212
	232.9	-38.6882	-42.5218	-42.4722	-42.9929	-40.4335	-42.9958	-37.0351	-41.2347	-38.6251	-28.6011
	232.8	-39.2709	-43.1119	-43.0464	-43.6097	-41.0213	-43.6343	-37.5553	-41.828	-39.156	-28.9597
	232.7	-39.7384	-43.598	-43.5339	-44.0796	-41.4927	-44.1487	-38.0102	-42.2925	-39.5735	-29.2339
	232.6	-40.1663	-44.0677	-44.0232	-44.5566	-41.9992	-44.6635	-38.463	-42.802	-40.0448	-29.5313
	232.5	-40.6142	-44.5619	-44.4689	-45.0253	-42.4456	-45.152	-38.8882	-43.2479	-40.4793	-29.8059
	232.4	-41.1653	-45.1799	-45.0123	-45.5757	-43.0028	-45.7434	-39.4205	-43.8369	-41.0405	-30.1456
	232.3	-41.598	-45.6663	-45.4869	-46.0406	-43.4632	-46.2215	-39.8619	-44.3169	-41.4647	-30.4375
	232.2	-42.034	-46.153	-45.9444	-46.4704	-43.9174	-46.7254	-40.277	-44.7537	-41.876	-30.7132
	232.1	-42.4421	-46.6108	-46.3588	-46.9242	-44.3403	-47.1766	-40.7103	-45.1897	-42.2963	-30.9477
	232	-42.8343	-47.03	-46.7586	-47.3299	-44.78	-47.6567	-41.1089	-45.6456	-42.6985	-31.2214
	231.9	-43.2323	-47.4533	-47.2035	-47.7935	-45.195	-48.092	-41.5232	-46.0752	-43.1261	-31.4693
	231.8	-43.6631	-47.9108	-47.6553	-48.2543	-45.6298	-48.5338	-41.9593	-46.5256	-43.5347	-31.7363
	231.7	-44.0153	-48.274	-47.9789	-48.5775	-45.9586	-48.8766	-42.2974	-46.8518	-43.8802	-31.9427
	231.6	-44.4726	-48.7436	-48.4014	-49.0074	-46.3881	-49.3368	-42.6891	-47.3008	-44.2697	-32.2184
	231.5	-44.8706	-49.1776	-48.808	-49.412	-46.8222	-49.7656	-43.1393	-47.7743	-44.7366	-32.5198
	231.4	-45.2773	-49.6356	-49.2285	-49.8498	-47.2347	-50.216	-43.5549	-48.2099	-45.1684	-32.7907
	231.3	-45.5761	-49.9514	-49.5352	-50.1569	-47.5134	-50.5288	-43.8287	-48.5	-45.4593	-32.9531
	231.2	-45.9885	-50.3788	-49.9235	-50.5732	-47.9322	-50.9649	-44.2298	-48.9218	-45.8614	-33.1971
	231.1	-46.4037	-50.8247	-50.2881	-50.9858	-48.3539	-51.4146	-44.6161	-49.3501	-46.2929	-33.4757
	231	-46.8056	-51.232	-50.6724	-51.3957	-48.7693	-51.8573	-45.0178	-49.7651	-46.6694	-33.7205
	230.9	-47.1968	-51.6551	-51.0713	-51.8086	-49.1519	-52.2596	-45.4083	-50.1747	-47.0848	-33.9848
	230.8	-47.5572	-52.0498	-51.4553	-52.1963	-49.5322	-52.6455	-45.7749	-50.5762	-47.4917	-34.254
	230.7	-48.0261	-52.5387	-51.9381	-52.6687	-50.0138	-53.1531	-46.2208	-51.0342	-47.9693	-34.5923
	230.6	-48.4336	-52.9363	-52.3091	-53.0368	-50.3917	-53.5317	-46.5973	-51.435	-48.3538	-34.8648
	230.5	-48.8135	-53.3191	-52.6587	-53.3851	-50.7564	-53.9107	-46.9412	-51.8142	-48.6959	-35.1025
	230.4	-49.1824	-53.7101	-53.0506	-53.7899	-51.1451	-54.3088	-47.3111	-52.2178	-49.0613	-35.335
	230.3	-49.5325	-54.0955	-53.3985	-54.1548	-51.5129	-54.7052	-47.6645	-52.5935	-49.468	-35.6076
	230.2	-49.8266	-54.4243	-53.661	-54.3917	-51.7884	-54.998	-47.9415	-52.9049	-49.7336	-35.7773
	230.1	-50.1693	-54.7886	-54.0002	-54.7182	-52.1764	-55.3797	-48.2959	-53.2809	-50.1057	-35.9937
	230	-50.4988	-55.1368	-54.3226	-55.0716	-52.5284	-55.7404	-48.6261	-53.6434	-50.4498	-36.2368
	229.9	-50.8151	-55.4611	-54.6641	-55.4341	-52.8619	-56.0925	-48.9108	-53.9738	-50.7937	-36.4587
	229.8	-51.0584	-55.7314	-54.9331	-55.6798	-53.1293	-56.3653	-49.1481	-54.2304	-51.0688	-36.6181
	229.7	-51.3761	-56.0967	-55.2869	-56.0316	-53.4642	-56.6899	-49.4863	-54.6047	-51.3993	-36.8436
	229.6	-51.7057	-56.4364	-55.5904	-56.3447	-53.7857	-57.0047	-49.812	-54.9316	-51.7021	-37.0527
	229.5	-51.9972	-56.7542	-55.8905	-56.6328	-54.1094	-57.3797	-50.1339	-55.2602	-52.0373	-37.2973
	229.4	-52.3953	-57.169	-56.2838	-57.0248	-54.5287	-57.8164	-50.4998	-55.6511	-52.4597	-37.5494
	229.3	-52.7178	-57.4564	-56.5457	-57.278	-54.8373	-58.0703	-50.7903	-55.933	-52.7709	-37.7489
	229.2	-52.9835	-57.7482	-56.8087	-57.5644	-55.1521	-58.3514	-51.0708	-56.2328	-53.0357	-37.9484
	229.1	-53.352	-58.0907	-57.1316	-57.9319	-55.5751	-58.7517	-51.4427	-56.5911	-53.4233	-38.2153
	229	-53.6483	-58.3806	-57.3857	-58.2094	-55.8611	-59.0224	-51.7416	-56.9076	-53.7289	-38.4179
	228.9	-53.9684	-58.709	-57.6934	-58.5341	-56.1814	-59.3631	-52.0951	-57.2521	-54.0742	-38.6779
	228.8	-54.2583	-59.0023	-57.9618	-58.7471	-56.465	-59.6507	-52.3851	-57.5221	-54.3866	-38.8962
	228.7	-54.5223	-59.2486	-58.1732	-59.0062	-56.7069	-59.9072	-52.6246	-57.7853	-54.6505	-39.0749
	228.6	-54.8146	-59.5499	-58.3935	-59.2468	-56.9897	-60.1523	-52.8932	-58.0632	-54.9356	-39.2713
	228.5	-55.1043	-59.8117	-58.6066	-59.4722	-57.2758	-60.4058	-53.1377	-58.2714	-55.1837	-39.4594
	228.4	-55.397	-60.1096	-58.915	-59.7584	-57.551	-60.6843	-53.4277	-58.5937	-55.5081	-39.7118
	228.3	-55.6365	-60.3908	-59.1352	-59.9912	-57.7812	-60.9235	-53.6435	-58.8185	-55.7489	-39.9103
	228.2	-55.8519	-60.6206	-59.347	-60.2423	-58.0319	-61.1539	-53.8567	-59.0651	-56.0151	-40.1401
	228.1	-56.0721	-60.7854	-59.5218	-60.4432	-58.2953	-61.4049	-54.047	-59.2563	-56.2446	-40.3416
	228	-56.2464	-60.9227	-59.6781	-60.5628	-58.4625	-61.5602	-54.2349	-59.4269	-56.436	-40.4853
	227.9	-56.5034	-61.178	-59.8716	-60.7826	-58.6863	-61.7633	-54.43	-59.6153	-56.6729	-40.7049
	227.8	-56.7102	-61.3642	-60.0657	-60.9791	-58.879	-61.9417	-54.6409	-59.8372	-56.9068	-40.8785
	227.7	-56.962	-61.5867	-60.2576	-61.1892	-59.0752	-62.1862	-54.8957	-60.076	-57.1088	-41.0738
	227.6	-57.187	-61.801	-60.4414	-61.3787	-59.2924	-62.392	-55.117	-60.286	-57.3423	-41.272
	227.5	-57.3628	-61.9368	-60.5971	-61.5334	-59.4492	-62.5542	-55.305	-60.45	-57.5581	-41.4545
	227.4	-57.6159	-62.1286	-60.7686	-61.694	-59.6607	-62.751	-55.5094	-60.6387	-57.7545	-41.6492
	227.3	-57.8411	-62.3498	-60.9338	-61.8722	-59.8119	-62.9259	-55.6967	-60.8147	-57.9756	-41.8413
	227.2	-58.0467	-62.5283	-61.0841	-62.0307	-59.9778	-63.0901	-55.8842	-61.0045	-58.1792	-42.0138
	227.1	-58.2422	-62.6669	-61.2205	-62.2028	-60.1735	-63.2651	-56.0536	-61.1742	-58.3806	-42.1479
	227	-58.4556	-62.8293	-61.3417	-62.3397	-60.3871	-63.4798	-56.2577	-61.3707	-58.585	-42.3053
	226.9	-58.5787	-62.9327	-61.4563	-62.4846	-60.5663	-63.6019	-56.4409	-61.5492	-58.7616	-42.474
	226.8	-58.7773	-63.1563	-61.6606	-62.6639	-60.7398	-63.7591	-56.6101	-61.7131	-58.9734	-42.6484
	226.7	-58.9393	-63.299	-61.8155	-62.8032	-60.8873	-63.898	-56.7674	-61.8768	-59.1342	-42.8419
	226.6	-59.1082	-63.4745	-61.9719	-62.9389	-61.0417	-64.0644	-56.9455	-62.0068	-59.3586	-43.0263
	226.5	-59.2775	-63.6122	-62.1138	-63.0518	-61.1808	-64.2194	-57.1039	-62.1716	-59.5721	-43.1971
	226.4	-59.4308	-63.7421	-62.177	-63.1973	-61.3276	-64.3306	-57.2712	-62.3262	-59.7575	-43.3771
	226.3	-59.5929	-63.8659	-62.2844	-63.3024	-61.4655	-64.4575	-57.4327	-62.4594	-59.93	-43.5807
	226.2	-59.7668	-64.0044	-62.4063	-63.4166	-61.5808	-64.5411	-57.5959	-62.5765	-60.1047	-43.7747
	226.1	-59.9394	-64.1601	-62.516	-63.54	-61.7323	-64.6893	-57.7092	-62.7069	-60.2839	-43.9523
	226	-60.0893	-64.2923	-62.6009	-63.6529	-61.8692	-64.7522	-57.8431	-62.8081	-60.4553	-44.0963
	225.9	-60.2366	-64.4239	-62.7059	-63.7456	-62.0148	-64.8785	-58.0137	-62.9577	-60.6355	-44.2922
	225.8	-60.362	-64.5293	-62.8408	-63.8848	-62.1609	-64.9846	-58.1417	-63.1061	-60.8122	-44.4862
	225.7	-60.5119	-64.6333	-62.9974	-64.0127	-62.3313	-65.1166	-58.2797	-63.2271	-60.9832	-44.6839
	225.6	-60.6223	-64.7173	-63.0921	-64.1161	-62.465	-65.231	-58.4238	-63.3358	-61.1259	-44.8249
	225.5	-60.8308	-64.8315	-63.1685	-64.1809	-62.6058	-65.3368	-58.5827	-63.4714	-61.2867	-45.0077
	225.4	-60.9653	-64.913	-63.2924	-64.245	-62.7176	-65.4473	-58.694	-63.5574	-61.4332	-45.1825
	225.3	-61.1324	-65.0354	-63.3548	-64.3244	-62.8281	-65.5104	-58.7971	-63.6135	-61.5563	-45.294
	225.2	-61.2889	-65.1209	-63.4534	-64.3838	-62.9585	-65.6249	-58.942	-63.742	-61.7082	-45.4902
	225.1	-61.3995	-65.1968	-63.5448	-64.4311	-63.1023	-65.7037	-59.0546	-63.8466	-61.8641	-45.6328
	225	-61.5193	-65.2756	-63.6613	-64.5173	-63.2018	-65.7601	-59.1582	-63.9429	-62.0262	-45.8202
	224.9	-61.631	-65.336	-63.7004	-64.6087	-63.3186	-65.8732	-59.2801	-64.0418	-62.1981	-46.0165
	224.8	-61.7375	-65.4138	-63.7775	-64.6881	-63.4534	-65.9507	-59.3319	-64.0856	-62.3296	-46.2043
	224.7	-61.8653	-65.5013	-63.883	-64.7796	-63.585	-66.0274	-59.4943	-64.1736	-62.4551	-46.3674
	224.6	-61.9751	-65.5808	-63.9205	-64.8439	-63.6775	-66.0925	-59.6171	-64.2441	-62.5816	-46.5656
	224.5	-62.1095	-65.6535	-64.0547	-64.898	-63.7372	-66.1518	-59.7265	-64.3445	-62.7057	-46.7364
	224.4	-62.2465	-65.7455	-64.1669	-64.9969	-63.8751	-66.2411	-59.8394	-64.4291	-62.8255	-46.9132
	224.3	-62.3989	-65.8369	-64.214	-65.045	-64.0135	-66.3262	-59.9469	-64.5002	-62.9587	-47.1137
	224.2	-62.5239	-65.9336	-64.264	-65.0677	-64.1018	-66.4055	-60.0376	-64.5323	-63.0871	-47.2565
	224.1	-62.6342	-66.0738	-64.3178	-65.0954	-64.1982	-66.4275	-60.164	-64.638	-63.2282	-47.4056
	224	-62.7045	-66.1625	-64.3304	-65.1541	-64.2686	-66.4779	-60.2788	-64.7191	-63.3543	-47.5437
	223.9	-62.7905	-66.2172	-64.4018	-65.2444	-64.423	-66.5704	-60.3988	-64.8035	-63.5039	-47.7375
	223.8	-62.8949	-66.2726	-64.4612	-65.2829	-64.5082	-66.6226	-60.5116	-64.8569	-63.6677	-47.9687
	223.7	-62.9975	-66.2775	-64.4836	-65.3589	-64.5722	-66.6782	-60.6039	-64.9136	-63.8115	-48.1528
	223.6	-63.121	-66.3347	-64.5425	-65.4611	-64.6843	-66.684	-60.675	-64.9383	-63.9184	-48.3264
	223.5	-63.2231	-66.4245	-64.6472	-65.5278	-64.7888	-66.7531	-60.7778	-65.0008	-64.0242	-48.4822
	223.4	-63.3559	-66.5252	-64.7102	-65.6576	-64.8917	-66.7914	-60.8803	-65.0499	-64.1589	-48.6896
	223.3	-63.4417	-66.5687	-64.7501	-65.6487	-64.9865	-66.8532	-60.976	-65.126	-64.2992	-48.8745
	223.2	-63.5303	-66.6209	-64.7664	-65.6677	-65.1115	-66.9135	-61.083	-65.192	-64.4051	-49.0811
	223.1	-63.6033	-66.688	-64.869	-65.766	-65.1894	-66.9798	-61.1286	-65.2123	-64.5341	-49.2361
	223	-63.7782	-66.8335	-64.9816	-65.8839	-65.2783	-67.0633	-61.2249	-65.3233	-64.673	-49.4194
	222.9	-63.9389	-66.9259	-65.1132	-66.0139	-65.3916	-67.1019	-61.3523	-65.4289	-64.8029	-49.5952
	222.8	-64.03	-66.96	-65.1592	-66.0409	-65.4734	-67.146	-61.4433	-65.5166	-64.9203	-49.7803
	222.7	-64.1684	-67.0774	-65.3187	-66.1413	-65.5783	-67.2553	-61.5955	-65.6315	-65.0679	-50.0033
	222.6	-64.2971	-67.1864	-65.4437	-66.2204	-65.6603	-67.3193	-61.7202	-65.7342	-65.2241	-50.1951
	222.5	-64.4279	-67.2853	-65.5218	-66.2822	-65.7382	-67.3649	-61.7666	-65.7579	-65.3023	-50.337
	222.4	-64.4901	-67.3604	-65.5963	-66.3483	-65.8231	-67.3864	-61.8497	-65.7894	-65.4199	-50.5356
	222.3	-64.598	-67.4196	-65.7448	-66.4441	-65.9746	-67.4749	-61.9975	-65.9198	-65.5531	-50.6961
	222.2	-64.7235	-67.5038	-65.856	-66.643	-66.1241	-67.5641	-62.119	-66.014	-65.7104	-50.9318
	222.1	-64.8206	-67.5782	-65.9221	-66.6951	-66.232	-67.617	-62.2308	-66.0378	-65.8401	-51.1105
	222	-64.9183	-67.6379	-66.0339	-66.8182	-66.3266	-67.7176	-62.357	-66.1327	-65.9414	-51.3104
	221.9	-65.0337	-67.705	-66.16	-66.887	-66.4224	-67.7784	-62.4821	-66.2194	-66.0854	-51.5397
	221.8	-65.146	-67.7726	-66.2243	-66.9566	-66.5126	-67.8236	-62.5572	-66.2612	-66.2173	-51.7026
	221.7	-65.278	-67.833	-66.283	-66.9804	-66.6889	-67.8892	-62.6981	-66.3478	-66.3755	-51.9185
	221.6	-65.3846	-67.8989	-66.3942	-67.0712	-66.8033	-67.955	-62.8006	-66.3883	-66.4932	-52.1035
	221.5	-65.5149	-68.0075	-66.4863	-67.1273	-66.8838	-68.0311	-62.9388	-66.4918	-66.6344	-52.3027
	221.4	-65.6465	-68.1255	-66.5873	-67.2607	-67.0577	-68.1077	-63.0813	-66.5986	-66.7866	-52.5606
	221.3	-65.7602	-68.2048	-66.6817	-67.316	-67.1609	-68.2112	-63.1486	-66.6833	-66.8839	-52.7329
	221.2	-65.8719	-68.3052	-66.7631	-67.3781	-67.2794	-68.2931	-63.2989	-66.7649	-67.0228	-52.9561
	221.1	-65.9849	-68.4082	-66.8734	-67.4474	-67.4057	-68.3764	-63.3724	-66.8061	-67.1542	-53.1138
	221	-66.0887	-68.508	-66.9698	-67.5281	-67.5001	-68.4264	-63.438	-66.8664	-67.2821	-53.2814
	220.9	-66.2012	-68.6252	-67.116	-67.6294	-67.6601	-68.5297	-63.6161	-66.9578	-67.4533	-53.538
	220.8	-66.2694	-68.7398	-67.2157	-67.741	-67.7771	-68.6271	-63.7254	-67.0514	-67.6026	-53.7679
	220.7	-66.3717	-68.865	-67.3338	-67.8392	-67.9049	-68.6909	-63.8842	-67.1535	-67.7655	-53.9945
	220.6	-66.4556	-68.9346	-67.4344	-67.9028	-67.9855	-68.7562	-63.9955	-67.2238	-67.8708	-54.1588
	220.5	-66.5007	-68.9533	-67.5777	-67.978	-68.061	-68.772	-64.0854	-67.2611	-67.9947	-54.3594
	220.4	-66.6166	-69.0989	-67.7226	-68.059	-68.2135	-68.8842	-64.2026	-67.3543	-68.1169	-54.5606
	220.3	-66.7046	-69.1466	-67.7837	-68.0837	-68.3062	-68.9542	-64.2987	-67.4073	-68.2354	-54.7371
	220.2	-66.8502	-69.2688	-67.8872	-68.1939	-68.4582	-69.0382	-64.4343	-67.479	-68.4044	-54.9734
	220.1	-66.9757	-69.3684	-68.0233	-68.286	-68.596	-69.1084	-64.5328	-67.5605	-68.5181	-55.1651
	220	-67.1138	-69.4311	-68.1025	-68.4158	-68.6961	-69.1944	-64.6629	-67.6306	-68.6287	-55.3683
	219.9	-67.2032	-69.4935	-68.2174	-68.4481	-68.8359	-69.2862	-64.7788	-67.7271	-68.736	-55.5043
	219.8	-67.302	-69.5477	-68.315	-68.5033	-68.8955	-69.3702	-64.8294	-67.7878	-68.8261	-55.6024
	219.7	-67.4057	-69.636	-68.4844	-68.5477	-69.0536	-69.4759	-65.0133	-67.9323	-68.9437	-55.8117
	219.6	-67.4884	-69.6774	-68.5652	-68.6019	-69.1452	-69.5365	-65.1224	-68.0004	-69.0428	-55.9715
	219.5	-67.5728	-69.7602	-68.6795	-68.6518	-69.2149	-69.5769	-65.203	-68.0747	-69.1353	-56.1606
	219.4	-67.6595	-69.8255	-68.7381	-68.7294	-69.3179	-69.6282	-65.2707	-68.134	-69.23	-56.301
	219.3	-67.7423	-69.8966	-68.8458	-68.7898	-69.4168	-69.7071	-65.3722	-68.1566	-69.3617	-56.4631
	219.2	-67.831	-69.9404	-68.873	-68.8253	-69.5158	-69.7608	-65.4875	-68.1992	-69.4759	-56.6136
	219.1	-67.8762	-70.0042	-68.9649	-68.8352	-69.5599	-69.7713	-65.5865	-68.3045	-69.5985	-56.7521
	219	-67.9525	-70.0485	-69.0676	-68.9226	-69.6095	-69.8191	-65.6343	-68.311	-69.6803	-56.8473
	218.9	-68.0407	-70.1417	-69.1661	-69.0285	-69.714	-69.8844	-65.7556	-68.4133	-69.7643	-57.0176
	218.8	-68.1026	-70.2056	-69.2469	-69.0739	-69.7637	-69.9154	-65.8305	-68.4655	-69.8643	-57.1616
	218.7	-68.1327	-70.279	-69.3459	-69.1132	-69.824	-69.9304	-65.9023	-68.519	-69.9804	-57.3277
	218.6	-68.1867	-70.3584	-69.3986	-69.1499	-69.8769	-69.9789	-65.9992	-68.5959	-70.0403	-57.4533
	218.5	-68.2432	-70.4136	-69.4403	-69.194	-69.9671	-70.0197	-66.0629	-68.6622	-70.1001	-57.5655
	218.4	-68.3693	-70.5407	-69.5833	-69.2789	-70.0924	-70.0977	-66.1552	-68.7115	-70.1797	-57.6834
	218.3	-68.5064	-70.61	-69.7214	-69.307	-70.1776	-70.131	-66.2668	-68.7741	-70.258	-57.796
	218.2	-68.5529	-70.6269	-69.7844	-69.3478	-70.2207	-70.1453	-66.3326	-68.8413	-70.3231	-57.8781
	218.1	-68.6139	-70.6999	-69.8113	-69.3453	-70.2942	-70.1652	-66.3976	-68.8846	-70.4418	-58.0248
	218	-68.6884	-70.7268	-69.9024	-69.3327	-70.4092	-70.2165	-66.4817	-68.8944	-70.5301	-58.1608
	217.9	-68.7933	-70.7796	-70.0058	-69.3798	-70.5173	-70.26	-66.5661	-68.9314	-70.6042	-58.3042
	217.8	-68.8036	-70.7662	-70.0721	-69.3988	-70.5648	-70.2825	-66.5955	-68.9482	-70.6501	-58.3727
	217.7	-68.8333	-70.796	-70.1335	-69.4315	-70.62	-70.303	-66.6514	-69.0034	-70.713	-58.4537
	217.6	-68.8918	-70.8538	-70.2415	-69.5121	-70.6985	-70.3365	-66.7334	-69.0694	-70.7924	-58.6378
	217.5	-68.9805	-70.9088	-70.3262	-69.6136	-70.8395	-70.4562	-66.8229	-69.1239	-70.8664	-58.8061
	217.4	-69.0851	-70.9301	-70.3942	-69.6639	-70.9718	-70.5321	-66.9112	-69.1986	-70.9547	-58.9744
	217.3	-69.1419	-70.9492	-70.4887	-69.6834	-71.0014	-70.5244	-66.9992	-69.2642	-71.0347	-59.0947
	217.2	-69.1807	-70.9737	-70.5179	-69.7076	-71.0971	-70.5658	-67.0439	-69.2895	-71.0506	-59.1796
	217.1	-69.2367	-71.0397	-70.6416	-69.6976	-71.1717	-70.6037	-67.0898	-69.3698	-71.1092	-59.2676
	217	-69.285	-71.086	-70.6923	-69.6857	-71.2254	-70.6624	-67.1613	-69.442	-71.1625	-59.3878
	216.9	-69.4055	-71.1499	-70.777	-69.723	-71.2897	-70.689	-67.2386	-69.4392	-71.2048	-59.5541
	216.8	-69.4356	-71.1559	-70.8727	-69.707	-71.3612	-70.7269	-67.3305	-69.4862	-71.3024	-59.649
	216.7	-69.4645	-71.2108	-70.8745	-69.7225	-71.4205	-70.7552	-67.3897	-69.485	-71.3204	-59.708
	216.6	-69.5549	-71.2152	-71.0388	-69.8212	-71.4581	-70.7765	-67.4767	-69.5313	-71.3627	-59.7957
	216.5	-69.6491	-71.2024	-71.0223	-69.7999	-71.4981	-70.7724	-67.5556	-69.5622	-71.4214	-59.8808
	216.4	-69.6373	-71.173	-71.1027	-69.8437	-71.5565	-70.7641	-67.6313	-69.6016	-71.4502	-59.9869
	216.3	-69.6639	-71.1842	-71.0829	-69.7785	-71.611	-70.8176	-67.7051	-69.6335	-71.4816	-60.0736
	216.2	-69.6879	-71.1736	-71.11	-69.7937	-71.6624	-70.8101	-67.7594	-69.6264	-71.515	-60.1384
	216.1	-69.7015	-71.1655	-71.1855	-69.8032	-71.7159	-70.8056	-67.8085	-69.6188	-71.5673	-60.246
	216	-69.7108	-71.1768	-71.1661	-69.7274	-71.7592	-70.7748	-67.8595	-69.6162	-71.5852	-60.3302
	215.9	-69.7559	-71.1676	-71.1603	-69.678	-71.8519	-70.7799	-67.925	-69.645	-71.6487	-60.4421
	215.8	-69.8054	-71.1701	-71.2137	-69.6887	-71.826	-70.7784	-67.9756	-69.638	-71.7011	-60.5377
	215.7	-69.8865	-71.1431	-71.1847	-69.6323	-71.8515	-70.8131	-68.0532	-69.5819	-71.6965	-60.6259
	215.6	-69.931	-71.1463	-71.1421	-69.5908	-71.8229	-70.8059	-68.1012	-69.5956	-71.7527	-60.7024
	215.5	-70.0177	-71.1404	-71.1819	-69.5949	-71.849	-70.815	-68.1584	-69.6568	-71.7388	-60.7791
	215.4	-70.0302	-71.0916	-71.2165	-69.6155	-71.878	-70.7923	-68.1187	-69.6577	-71.7	-60.8116
	215.3	-70.0817	-71.071	-71.2435	-69.5885	-71.8613	-70.7453	-68.1077	-69.621	-71.7026	-60.8806
	215.2	-70.1031	-71.0597	-71.2191	-69.6301	-71.871	-70.707	-68.1495	-69.6575	-71.7291	-60.9334
	215.1	-70.1057	-71.0393	-71.2603	-69.5583	-71.8667	-70.718	-68.2073	-69.6509	-71.7165	-60.9918
	215	-70.0968	-71.0192	-71.3118	-69.6024	-71.8399	-70.6736	-68.2038	-69.6271	-71.7133	-61.0567
	214.9	-70.1229	-70.9836	-71.3076	-69.4993	-71.8119	-70.6459	-68.2375	-69.5969	-71.6668	-61.0824
	214.8	-70.0804	-70.9027	-71.3013	-69.4963	-71.8164	-70.6058	-68.2507	-69.6017	-71.6688	-61.1035
	214.7	-70.0194	-70.8421	-71.3092	-69.4642	-71.7881	-70.5507	-68.235	-69.5667	-71.6348	-61.1348
	214.6	-69.9843	-70.8213	-71.2933	-69.4107	-71.7721	-70.4907	-68.2021	-69.5084	-71.6323	-61.1563
	214.5	-69.9648	-70.7841	-71.2705	-69.3678	-71.7909	-70.4773	-68.1669	-69.4635	-71.6327	-61.1451
	214.4	-69.9452	-70.6882	-71.278	-69.3376	-71.7869	-70.4033	-68.1777	-69.4721	-71.5874	-61.1257
	214.3	-69.9591	-70.6444	-71.3001	-69.2771	-71.8012	-70.3815	-68.2399	-69.4946	-71.5573	-61.19
	214.2	-69.9353	-70.6203	-71.2561	-69.2301	-71.7867	-70.3123	-68.2264	-69.4714	-71.5668	-61.2492
	214.1	-69.9851	-70.5525	-71.1581	-69.1371	-71.7403	-70.2533	-68.2045	-69.3862	-71.4951	-61.2148
	214	-69.9669	-70.4919	-71.0983	-69.0427	-71.7646	-70.2146	-68.1427	-69.3413	-71.4534	-61.2534
	213.9	-69.9506	-70.4429	-71.0993	-68.964	-71.7373	-70.157	-68.1163	-69.3033	-71.3957	-61.2297
	213.8	-69.9382	-70.4479	-71.0014	-68.7994	-71.6705	-70.0775	-68.076	-69.2047	-71.308	-61.218
	213.7	-69.9128	-70.4095	-70.9393	-68.7886	-71.6196	-70.0063	-68.0665	-69.1752	-71.2779	-61.2309
	213.6	-69.8464	-70.337	-70.8501	-68.7117	-71.5485	-69.9515	-68.0414	-69.1274	-71.2497	-61.2607
	213.5	-69.7991	-70.2691	-70.7881	-68.7384	-71.4771	-69.8588	-68.0075	-69.0532	-71.1793	-61.2443
	213.4	-69.8158	-70.2141	-70.7259	-68.6589	-71.4027	-69.7944	-68.0102	-68.9789	-71.1689	-61.2376
	213.3	-69.7345	-70.1438	-70.6855	-68.6118	-71.3359	-69.7266	-67.9451	-68.9348	-71.0665	-61.1935
	213.2	-69.6935	-70.0591	-70.6342	-68.4815	-71.2627	-69.5774	-67.8788	-68.8471	-70.9554	-61.1164
	213.1	-69.5737	-69.9317	-70.4568	-68.3741	-71.1878	-69.4595	-67.8304	-68.7557	-70.873	-61.0823
	213	-69.4516	-69.8363	-70.4322	-68.3412	-71.1228	-69.3228	-67.7711	-68.6654	-70.8099	-61.0592
	212.9	-69.4069	-69.7789	-70.2359	-68.2786	-71.0867	-69.2564	-67.666	-68.5957	-70.7498	-61.0028
	212.8	-69.3122	-69.6678	-70.1173	-68.1526	-70.998	-69.1123	-67.5673	-68.4873	-70.66	-61.018
	212.7	-69.163	-69.5497	-69.9336	-68.0013	-70.8605	-68.9879	-67.4507	-68.35	-70.5516	-60.9359
	212.6	-69.1046	-69.4803	-69.9125	-67.8955	-70.8227	-68.8717	-67.3811	-68.2625	-70.4744	-60.8951
	212.5	-69.07	-69.3417	-69.8035	-67.7515	-70.7275	-68.7398	-67.3098	-68.2038	-70.3539	-60.8769
	212.4	-68.9862	-69.2502	-69.729	-67.712	-70.6174	-68.5858	-67.1943	-68.0963	-70.1933	-60.801
	212.3	-68.8968	-69.0968	-69.6472	-67.5996	-70.5062	-68.4392	-67.0785	-67.9625	-70.0697	-60.7484
	212.2	-68.7925	-68.9681	-69.5685	-67.5322	-70.4481	-68.2981	-66.961	-67.8176	-69.9416	-60.713
	212.1	-68.6764	-68.8037	-69.4442	-67.3848	-70.3158	-68.1564	-66.8915	-67.6819	-69.8359	-60.6565
	212	-68.5456	-68.5969	-69.3419	-67.2753	-70.2073	-68.0076	-66.7541	-67.4968	-69.6432	-60.5285
	211.9	-68.5005	-68.5231	-69.1431	-67.1974	-70.1203	-67.8813	-66.6665	-67.3258	-69.4911	-60.4377
	211.8	-68.3409	-68.3373	-68.9693	-67.1493	-69.9822	-67.7752	-66.5368	-67.1162	-69.3579	-60.3935
	211.7	-68.2149	-68.1739	-68.8247	-66.992	-69.8113	-67.5873	-66.3784	-66.9327	-69.2174	-60.3361
	211.6	-68.0329	-68.0329	-68.7015	-66.9285	-69.6506	-67.4416	-66.2907	-66.7927	-69.0332	-60.2108
	211.5	-67.8498	-67.8698	-68.5081	-66.7604	-69.4908	-67.3025	-66.1268	-66.6501	-68.8611	-60.0811
	211.4	-67.6932	-67.6632	-68.2739	-66.5296	-69.2736	-67.0779	-65.9037	-66.4101	-68.653	-59.986
	211.3	-67.5299	-67.5192	-68.0766	-66.4666	-69.0689	-66.8766	-65.7469	-66.2529	-68.4761	-59.8851
	211.2	-67.2681	-67.2848	-67.7937	-66.294	-68.9315	-66.6712	-65.5949	-66.0619	-68.3035	-59.7449
	211.1	-67.0975	-67.1011	-67.639	-66.15	-68.6916	-66.4422	-65.3769	-65.8639	-68.0833	-59.6023
	211	-66.9009	-66.8932	-67.5126	-65.9596	-68.5439	-66.2889	-65.2505	-65.7125	-67.9266	-59.4446
	210.9	-66.6398	-66.6338	-67.2836	-65.7609	-68.3417	-66.0697	-65.0789	-65.4992	-67.6366	-59.2139
	210.8	-66.3953	-66.273	-67.1142	-65.4932	-68.1028	-65.8194	-64.9231	-65.2914	-67.3971	-59.0748
	210.7	-66.286	-66.0506	-66.9076	-65.3503	-67.8788	-65.6112	-64.6905	-65.0335	-67.1779	-58.9032
	210.6	-65.9754	-65.8508	-66.6012	-65.0252	-67.6064	-65.3444	-64.4024	-64.7017	-66.9197	-58.6127
	210.5	-65.7202	-65.5225	-66.2457	-64.806	-67.2718	-64.9831	-64.1493	-64.4279	-66.6499	-58.3699
	210.4	-65.5876	-65.3033	-66.084	-64.6186	-67.1567	-64.7717	-63.9953	-64.209	-66.4092	-58.2049
	210.3	-65.2915	-64.8698	-65.8238	-64.3838	-66.9051	-64.4781	-63.7872	-63.9212	-66.168	-58.0113
	210.2	-65.0123	-64.5493	-65.4969	-64.1669	-66.6963	-64.2043	-63.5565	-63.6795	-65.9328	-57.8008
	210.1	-64.7654	-64.331	-65.1158	-63.9362	-66.4006	-63.875	-63.2705	-63.3652	-65.5762	-57.5839
	210	-64.6204	-64.0688	-64.9269	-63.7982	-66.1792	-63.6172	-63.057	-63.171	-65.3741	-57.4387
	209.9	-64.3379	-63.7106	-64.5923	-63.486	-65.9068	-63.3222	-62.7428	-62.8271	-65.1082	-57.1726
	209.8	-63.95	-63.2683	-64.2728	-63.1575	-65.6055	-62.9542	-62.415	-62.512	-64.7566	-56.8596
	209.7	-63.6096	-62.9393	-64.0056	-62.8786	-65.3295	-62.6579	-62.0999	-62.1639	-64.4414	-56.6204
	209.6	-63.3382	-62.6285	-63.6686	-62.5642	-64.9869	-62.2446	-61.725	-61.7623	-64.1009	-56.2769
	209.5	-62.9315	-62.0741	-63.2022	-62.1475	-64.538	-61.8473	-61.2572	-61.2909	-63.6149	-55.8843
	209.4	-62.4734	-61.8117	-62.7433	-61.8193	-64.1506	-61.4752	-60.8536	-60.9093	-63.1996	-55.5416
	209.3	-62.1798	-61.3688	-62.4085	-61.5218	-63.7479	-61.0749	-60.4607	-60.524	-62.7871	-55.1905
	209.2	-61.8302	-60.9109	-61.989	-61.1153	-63.3909	-60.7029	-60.1008	-60.1414	-62.3837	-54.8451
	209.1	-61.405	-60.426	-61.5054	-60.6927	-62.9731	-60.2941	-59.649	-59.6934	-61.969	-54.4727
	209	-60.9549	-60.1576	-61.0706	-60.2779	-62.6149	-59.8086	-59.1877	-59.291	-61.5873	-54.1477
	208.9	-60.637	-59.8076	-60.6716	-59.906	-62.3125	-59.4165	-58.7337	-58.8377	-61.1058	-53.7508
	208.8	-60.1429	-59.1713	-60.105	-59.3796	-61.8259	-58.8279	-58.174	-58.256	-60.6059	-53.3116
	208.7	-59.725	-58.6474	-59.6245	-58.9505	-61.3751	-58.3478	-57.767	-57.732	-60.1428	-52.8782
	208.6	-59.0801	-58.0684	-59.0109	-58.3052	-60.7996	-57.7646	-57.2286	-57.0769	-59.5503	-52.3146
	208.5	-58.4488	-57.4662	-58.4419	-57.7816	-60.3529	-57.2902	-56.7491	-56.4934	-59.0351	-51.9035
	208.4	-57.994	-56.9503	-57.8718	-57.2618	-59.8221	-56.7711	-56.2344	-55.9791	-58.4463	-51.3603
	208.3	-57.4228	-56.4125	-57.3387	-56.8084	-59.3341	-56.2081	-55.6983	-55.4546	-57.8669	-50.8506
	208.2	-56.9423	-55.9023	-56.8357	-56.3123	-58.8098	-55.7071	-55.1562	-54.8326	-57.271	-50.3093
	208.1	-56.4588	-55.2102	-56.2798	-55.7958	-58.2904	-55.1654	-54.6804	-54.2294	-56.7179	-49.7449
	208	-55.8439	-54.5539	-55.7484	-55.1894	-57.734	-54.5166	-54.1017	-53.5964	-56.1174	-49.2554
	207.9	-55.2392	-53.9092	-55.1978	-54.6598	-57.1725	-53.8568	-53.5319	-52.9626	-55.53	-48.695
	207.8	-54.4792	-53.1248	-54.3464	-53.9157	-56.4412	-53.1486	-52.823	-52.1214	-54.7884	-48.0971
	207.7	-53.8988	-52.5198	-53.7184	-53.3498	-55.8372	-52.5162	-52.2306	-51.4619	-54.1586	-47.5396
	207.6	-53.0333	-51.616	-52.9097	-52.6943	-55.0903	-51.7107	-51.4938	-50.6188	-53.3307	-46.7277
	207.5	-52.3791	-50.8814	-52.3711	-52.1568	-54.5249	-51.0173	-50.8385	-49.9591	-52.6765	-46.1071
	207.4	-51.8467	-50.0864	-51.6632	-51.5808	-53.8449	-50.3443	-50.2235	-49.2158	-51.9998	-45.4504
	207.3	-51.0211	-49.2651	-50.9802	-50.9405	-53.1619	-49.6599	-49.5525	-48.4588	-51.3165	-44.7982
	207.2	-50.2843	-48.4363	-50.2453	-50.3406	-52.4759	-48.9306	-48.9135	-47.7355	-50.5368	-44.1078
	207.1	-49.4913	-47.5753	-49.5826	-49.7932	-51.7699	-48.2349	-48.2344	-46.9347	-49.7497	-43.4217
	207	-48.8466	-46.7229	-49.0058	-48.9898	-51.0602	-47.5182	-47.5751	-46.1758	-48.9756	-42.67
	206.9	-48.0743	-45.8763	-48.388	-48.238	-50.3382	-46.7265	-46.8166	-45.4133	-48.1642	-42.0032
	206.8	-47.2582	-44.9955	-47.5374	-47.494	-49.6053	-45.8963	-46.0621	-44.5291	-47.3772	-41.3226
	206.7	-46.2797	-43.9804	-46.4954	-46.6034	-48.6483	-44.9797	-45.0396	-43.4312	-46.3357	-40.3707
	206.6	-45.4573	-43.1123	-45.8521	-45.7894	-47.8713	-44.1573	-44.223	-42.5223	-45.4971	-39.6021
	206.5	-44.718	-42.36	-45.0247	-44.983	-47.077	-43.2573	-43.4468	-41.6261	-44.6295	-38.8275
	206.4	-43.986	-41.5813	-44.503	-44.3634	-46.4251	-42.6058	-42.8402	-40.9132	-43.9379	-38.2939
	206.3	-43.2012	-40.7015	-43.6579	-43.5909	-45.5589	-41.7475	-42.0925	-39.9985	-42.9699	-37.4639
	206.2	-42.3128	-39.6124	-42.8427	-42.7201	-44.6955	-40.8212	-41.2142	-39.0255	-42.0677	-36.5997
	206.1	-41.4282	-38.4342	-41.9582	-41.8862	-43.8726	-39.8609	-40.3721	-38.0285	-41.0774	-35.7331
	206	-40.4192	-37.3916	-41.0448	-40.9944	-42.9604	-38.9467	-39.4778	-37.0095	-40.1051	-34.8231
	205.9	-39.4965	-36.4601	-40.2475	-40.0402	-42.1239	-38.0412	-38.6115	-35.9215	-39.11	-33.9497
	205.8	-38.3227	-35.3344	-39.3299	-39.1306	-41.2329	-37.0549	-37.6264	-34.9241	-38.1744	-33.0874
	205.7	-37.3747	-33.9233	-37.9808	-38.0772	-40.0271	-35.7531	-36.4842	-33.5742	-36.9886	-31.8767
	205.6	-36.4102	-33.0937	-37.0438	-37.2021	-39.0803	-34.752	-35.5169	-32.5459	-36.0532	-30.8459
	205.5	-35.5873	-31.8033	-35.9055	-36.1822	-38.1678	-33.7061	-34.5655	-31.5316	-34.9948	-29.8818
	205.4	-34.5982	-30.363	-34.5324	-34.8724	-36.9428	-32.3594	-33.3527	-30.2649	-33.5953	-28.617
	205.3	-33.9035	-29.376	-33.6391	-33.8654	-35.9724	-31.2988	-32.3385	-29.0406	-32.495	-27.6527
	205.2	-32.7436	-28.2021	-32.6465	-32.9115	-34.9138	-30.1852	-31.3271	-27.7945	-31.3478	-26.4989
	205.1	-31.6944	-26.938	-31.4659	-31.7739	-33.837	-28.9443	-30.2077	-26.6325	-30.2424	-25.5824
	205	-30.3476	-25.8709	-30.4048	-30.7389	-32.7514	-27.8116	-29.1277	-25.433	-29.1491	-24.4958
	204.9	-29.0702	-23.8601	-29.0635	-29.5772	-31.4683	-26.3979	-27.7719	-23.9556	-27.7282	-23.1166
	204.8	-28.063	-22.8371	-28.0065	-28.4959	-30.4215	-25.321	-26.6873	-22.7565	-26.5	-21.9509
	204.7	-26.8551	-21.2818	-27.0392	-27.2823	-29.259	-24.1646	-25.5697	-21.4476	-25.3594	-20.866
	204.6	-25.9147	-20.1785	-25.7353	-26.1329	-28.1892	-22.9625	-24.5311	-20.2198	-24.155	-19.7898
	204.5	-24.7899	-18.966	-24.4178	-25.0986	-27.0346	-21.6907	-23.3427	-18.9346	-22.823	-18.7133
	204.4	-23.8927	-17.7439	-23.1387	-24.0049	-25.9008	-20.4583	-22.3179	-17.6065	-21.5763	-17.5833
	204.3	-22.7119	-16.4173	-21.8844	-22.9269	-24.748	-19.2202	-21.1118	-16.3331	-20.2878	-16.3995
	204.2	-21.3335	-14.8213	-20.7905	-21.7547	-23.5295	-17.99	-19.9596	-14.9402	-18.9515	-15.1895
	204.1	-20.2128	-13.9887	-19.6807	-20.546	-22.3417	-16.7192	-18.854	-13.5778	-17.6574	-14.1018
	204	-19.5627	-12.8039	-18.4373	-19.4025	-21.1123	-15.4437	-17.6833	-12.0748	-16.3808	-12.8192
	203.9	-18.4659	-11.5208	-17.0848	-18.2654	-19.8272	-14.1162	-16.4885	-10.6804	-15.1485	-11.638
	203.8	-17.0943	-10.3024	-15.7635	-17.0632	-18.6429	-12.8052	-15.321	-9.23683	-13.8842	-10.3882
	203.7	-16.0607	-9.06012	-14.6925	-16.1007	-17.4312	-11.4858	-14.1695	-7.89177	-12.6323	-9.16906
	203.6	-14.6108	-8.14311	-13.5353	-14.8942	-16.2386	-10.2624	-12.8827	-6.5374	-11.3389	-7.91899
	203.5	-13.0821	-6.82698	-11.9881	-13.3493	-14.6866	-8.591	-11.3834	-4.7346	-9.66248	-6.44105
	203.4	-11.8675	-5.62863	-10.8583	-12.0565	-13.3809	-7.2224	-10.254	-3.16344	-8.2391	-5.14747
	203.3	-11.0902	-4.54437	-9.45493	-10.827	-12.0768	-5.8349	-9.02967	-1.66196	-6.91251	-3.92752
	203.2	-9.72961	-3.21662	-8.3284	-9.62823	-10.838	-4.47843	-7.93183	-0.17651	-5.57007	-2.66638
	203.1	-8.24758	-2.09424	-7.16587	-8.45603	-9.6273	-3.05927	-6.70073	1.2458	-4.19966	-1.41614
	203	-7.15306	-0.66049	-5.98603	-7.10827	-8.56927	-1.64786	-5.45947	2.72583	-2.8503	-0.21388
	202.9	-5.36347	0.69463	-4.33577	-5.4854	-6.91087	0.09714	-3.79793	4.57213	-1.18184	1.30943
	202.8	-4.40188	1.79235	-3.2073	-4.30643	-5.57507	1.56135	-2.59417	5.9849	0.14772	2.58277
	202.7	-3.46643	2.97939	-1.98483	-3.16993	-4.40117	2.91267	-1.42731	7.21027	1.61864	3.81906
	202.6	-2.11741	4.21711	-0.46799	-1.77738	-2.70757	4.49197	0.167506	8.97317	3.41437	5.37424
	202.5	-0.73319	5.08838	0.699777	-0.59649	-1.48168	5.8928	1.45381	10.3929	4.73343	6.69403
	202.4	0.856493	6.59878	2.21807	1.21929	0.13853	7.62018	3.15667	12.2243	6.45551	8.44821
	202.3	1.58524	7.1681	3.33132	2.25088	1.43149	9.13638	4.39048	13.6152	7.79983	9.6016
	202.2	2.59292	7.79398	4.46535	3.32398	2.62395	10.5375	5.4422	15.0306	9.14448	10.8684
	202.1	3.70629	8.62929	5.91481	4.83961	4.12176	12.3032	7.05117	16.7702	11.0439	12.5253
	202	4.18545	9.35025	7.12931	6.14888	5.37531	13.5771	8.29158	18.2764	12.303	13.7588
	201.9	4.92397	10.1498	8.13699	7.17229	6.63783	14.8458	9.49889	19.6181	13.6438	15.0659
	201.8	6.34549	10.7732	9.0564	8.39903	7.79286	16.2349	10.5812	21.1615	14.876	16.2125
	201.7	7.81788	11.1939	10.9423	10.0449	9.68467	18.3067	12.4159	23.1042	16.9798	18.0165
	201.6	8.9059	12.3501	12.0802	11.4627	10.7691	19.5998	13.4715	24.5714	18.2475	19.1564
	201.5	9.48525	13.3934	13.2812	12.5803	11.9179	20.9226	14.7548	25.9913	19.6202	20.4369
	201.4	9.68402	13.7261	14.4373	13.7535	13.1276	22.2525	16.006	27.2088	21.0131	21.5869
	201.3	10.5885	14.8418	15.4881	15.1017	14.3056	23.5808	17.1622	28.6379	22.111	22.8911
	201.2	11.425	15.5983	16.7043	16.2515	15.4241	24.7676	18.3659	30.12	23.3361	23.9619
	201.1	12.0299	16.4797	17.8807	17.353	16.4303	25.7183	19.3834	31.4938	24.3002	25.0993
	201	13.0198	17.5526	18.8968	18.4759	17.5111	26.9654	20.4767	32.8099	25.5293	26.3383
	200.9	13.8595	18.1299	19.9042	19.4092	18.5422	28.3236	21.6081	34.0248	26.7152	27.4582
	200.8	14.7493	18.6053	20.9802	20.4561	19.5757	29.3503	22.7641	35.197	27.9307	28.6747
	200.7	15.3865	19.0904	22.1122	21.6151	20.5684	30.5411	23.7387	36.538	29.0639	29.8161
	200.6	16.6275	20.0986	23.1239	22.898	21.8923	32.1148	25.1242	37.9709	30.6015	31.255
	200.5	17.2796	20.8811	24.4984	23.9766	23.1488	33.3285	26.2642	39.2865	31.9889	32.8563
	200.4	17.582	21.3826	25.214	24.8314	24.1888	34.3055	27.2625	40.4618	33.0537	33.7457
	200.3	18.398	20.9707	26.39	26.3018	25.5728	35.9545	28.3747	42.1682	34.5335	34.9262
	200.2	18.9346	20.7056	27.3063	27.5676	26.889	37.2412	29.5571	43.5592	35.6447	36.1947
	200.1	19.3514	20.8087	28.3494	28.7198	27.919	38.5016	30.6035	44.7788	36.5442	37.5675
	200	19.4688	21.2538	29.1609	29.6509	28.9401	39.8254	31.7917	45.9864	38.0074	38.6424
	199.9	19.5801	21.2184	29.8691	30.4912	29.7353	40.831	32.6015	46.8924	39.0485	39.3845
	199.8	19.175	20.7919	30.6134	31.3649	30.6996	41.6193	33.3015	47.7972	40.0509	40.3356
	199.7	19.8379	20.8548	31.5958	32.0946	31.7917	42.9242	34.4135	48.8485	40.933	41.681
	199.6	19.5362	20.5476	32.4048	32.7925	32.474	43.5924	35.0587	49.6344	41.8718	42.4758
	199.5	20.1089	20.4148	32.8345	33.8074	33.3301	44.4166	35.8084	50.7674	42.962	43.797
	199.4	19.8474	19.731	33.5138	34.4879	33.9748	45.3011	36.7434	52.1454	43.972	44.6644
	199.3	20.2824	19.5855	33.9796	34.9511	34.8508	46.0845	37.8022	53.3676	45.2116	45.3496
	199.2	20.9554	20.2158	34.4437	35.5164	35.4735	46.9312	38.403	53.9433	46.287	46.2546
	199.1	21.4121	20.0125	35.2108	36.0974	35.9998	47.4232	38.953	54.7523	46.8689	46.9706
	199	21.9076	19.167	35.3779	36.5219	36.5551	48.0391	39.5255	55.6949	47.6495	47.4335
	198.9	21.6607	19.6956	36.0657	36.9637	37.0987	48.8254	40.0136	56.3812	48.0081	47.9787
	198.8	21.4409	18.7954	36.2044	37.7351	37.6414	49.3571	40.3622	56.9726	48.4772	48.5399
	198.7	21.3029	18.7567	36.5235	38.5352	38.0236	49.9086	40.5754	57.6514	48.983	49.2483
	198.6	20.9264	17.9987	36.4675	38.7338	38.2844	50.352	40.8826	58.311	49.4404	49.768
	198.5	20.8298	17.8164	36.6204	39.0311	38.5333	50.753	41.3567	58.6917	49.4282	50.0419
	198.4	20.6482	16.9754	35.9922	39.3579	38.6979	50.7366	41.7284	59.0524	49.4364	50.5914
	198.3	20.5523	15.8172	35.9486	39.211	38.8416	50.8566	41.825	59.2514	49.4643	51.1103
	198.2	20.2351	15.5208	35.8668	39.0431	38.814	50.9483	42.0505	59.4108	49.335	51.149
	198.1	20.6291	15.1907	35.5685	39.3402	38.9316	50.9723	42.1092	59.4472	49.2683	51.0746
	198	20.8598	14.6639	35.262	39.383	38.8341	51.0427	41.8642	59.2702	49.6854	51.3194
	197.9	20.9522	14.2224	35.1915	38.9895	38.709	51.0167	41.6904	58.789	49.9062	51.4766
	197.8	20.2031	14.7184	34.6739	38.7373	38.5143	51.2346	41.3098	58.5235	49.6642	51.1082
	197.7	19.4394	14.3253	34.1028	38.4748	38.1359	51.0012	41.4903	58.2236	49.1093	51.1176
	197.6	19.0783	14.0508	33.7381	38.0693	37.8212	50.7549	41.1655	57.5378	48.6243	51.1897
	197.5	18.8645	13.0683	32.7034	37.3674	37.068	50.2776	41.0513	56.9877	48.1646	51.2159
	197.4	18.7294	12.5138	31.8607	36.7766	36.7216	49.6426	40.6703	56.0427	47.5413	50.734
	197.3	18.9849	11.4553	31.1789	35.8328	36.3044	48.9148	40.2482	55.5802	46.9068	50.4798
	197.2	18.165	11.5113	30.3321	34.8154	35.5158	48.2924	39.4745	54.7715	46.8373	50.0776
	197.1	17.6352	11.6561	29.5169	34.1985	34.9373	47.8726	39.1364	54.419	46.233	49.8197
	197	17.2346	10.7398	28.2311	33.2733	34.1016	46.8623	38.3771	53.8867	45.4599	49.1692
	196.9	17.0628	10.5235	27.5538	32.642	33.3334	46.414	37.7253	53.3066	44.6632	48.8559
	196.8	16.8303	10.7512	27.0605	31.9707	32.9683	45.6981	37.4063	52.8627	44.5134	48.492
	196.7	16.2155	10.1004	25.7787	30.9922	32.2668	44.9903	36.4614	52.1254	44.0506	47.9359
	196.6	15.6934	9.27216	25.1459	29.9185	31.6855	44.1301	35.525	51.4173	43.4501	47.4828
	196.5	14.7338	8.07487	24.5427	29.1793	30.6703	43.1641	34.7453	50.489	42.7677	46.9143
	196.4	14.146	7.80544	23.5423	28.6592	30.1306	42.0638	33.8435	49.7582	41.6468	46.1171
	196.3	14.6006	7.74385	22.3769	27.2458	29.0711	40.7689	32.8968	48.1821	40.9263	45.2983
	196.2	15.0958	8.02566	21.4366	26.6668	28.2373	40.0755	32.2126	47.5144	40.2128	44.1888
	196.1	14.4548	8.19267	20.2658	25.7488	26.6498	38.7105	31.1425	46.4512	38.3991	43.3598
	196	14.631	7.69505	18.799	24.2242	25.3193	37.2811	30.1835	45.3389	37.0699	42.7075
	195.9	14.4135	7.42723	17.1777	23.0984	24.1001	35.6852	28.7634	44.3695	35.907	41.9766
	195.8	15.3497	6.37134	15.3402	20.841	22.2637	33.8636	26.807	42.5734	33.9733	40.8556
	195.7	15.0475	5.59071	13.5928	19.2834	20.8346	32.2591	25.7911	41.5721	33.0158	39.6831
	195.6	15.2054	5.09882	12.4419	17.833	19.5644	30.7565	24.4244	39.8957	31.796	38.7797
	195.5	15.8446	4.74363	10.4127	15.9585	18.3229	29.2876	22.9094	37.799	30.6721	37.7263
	195.4	16.6378	4.37597	8.50199	14.5243	16.712	27.7523	21.4761	36.1311	29.6516	36.7009
	195.3	16.7106	3.91305	7.1863	13.3572	15.4192	26.1932	20.3353	34.8156	28.4227	35.8543
	195.2	16.3505	4.04935	5.60142	11.1373	13.8007	24.4691	18.6161	33.2672	27.1833	34.723
	195.1	16.6067	3.82042	3.53585	9.35871	12.0902	22.5343	17.2413	31.6742	25.8112	33.3387
	195	15.9166	3.50803	2.13437	7.707	10.3442	20.5863	15.9916	30.1263	24.5492	32.079
	194.9	15.8067	3.00992	-0.14994	6.4106	8.47734	19.04	14.3234	28.6559	23.1145	31.1797
	194.8	15.48	2.90648	-2.23258	4.16615	6.58225	16.8731	12.9767	26.844	21.8986	29.8086
	194.7	15.5516	3.83671	-4.82563	1.88162	4.26273	14.2838	10.9235	24.4337	20.0281	28.1726
	194.6	15.6784	3.26438	-7.34962	-0.26354	1.69844	11.9295	9.04656	22.5994	19.1256	25.8481
	194.5	16.4341	3.17564	-9.14892	-2.34509	-0.48993	9.65878	6.8002	20.7629	17.4844	24.5984
	194.4	17.0575	2.80458	-11.7443	-5.45225	-2.96675	6.47748	4.15286	18.4937	15.4576	23.1468
	194.3	17.9559	2.76048	-14.2019	-7.85867	-5.25064	4.19743	2.28315	16.2762	13.7142	21.7372
	194.2	18.0837	3.20335	-16.5167	-10.1124	-8.16173	1.04995	0.158273	14.4667	12.2225	20.0279
	194.1	18.5548	3.93023	-18.5105	-11.9606	-10.3703	-1.1086	-1.56936	12.3183	10.7565	17.9451
	194	19.4672	4.32604	-20.6869	-13.9485	-12.5244	-3.22765	-3.51509	10.6398	9.85134	16.3807
	193.9	19.6024	4.49997	-22.9931	-16.1756	-14.8842	-5.34394	-5.89862	8.32238	8.52532	15.3095
	193.8	20.5899	3.96126	-25.3015	-18.1378	-17.1537	-7.45295	-7.4282	6.37094	6.90213	13.6643
	193.7	20.2379	2.80448	-27.3624	-19.8986	-19.5171	-9.38853	-9.27693	4.22794	5.6332	12.5412
	193.6	19.7262	2.387	-29.1459	-21.7272	-21.7158	-11.705	-11.6108	1.92434	4.02183	11.3693
	193.5	19.5693	1.97862	-31.0917	-23.5003	-23.4067	-13.3808	-13.4405	0.184269	3.61589	10.2729
	193.4	20.2151	1.71321	-33.7537	-26.3625	-26.0612	-16.3177	-15.7658	-2.50357	2.63659	8.75968
	193.3	20.4151	2.09425	-36.1312	-28.7665	-28.3631	-18.5528	-16.8926	-4.40729	1.28675	7.35745
	193.2	21.0666	2.51609	-38.2973	-30.602	-30.725	-21.2305	-18.6616	-6.7831	0.615773	5.78901
	193.1	21.8471	1.79292	-40.8246	-32.1863	-32.8771	-23.7027	-20.7114	-8.81823	-0.19536	5.26077
	193	21.9472	1.90921	-42.8504	-34.6244	-35.2934	-26.0317	-22.6277	-10.6272	-1.05979	4.14172
	192.9	21.7406	1.793	-45.0436	-36.0793	-37.5711	-28.2982	-24.3256	-12.6029	-1.76673	2.75162
	192.8	21.6929	1.08099	-46.9527	-37.9117	-40.1164	-30.6277	-25.5357	-14.5156	-3.02679	1.60377
	192.7	21.3128	0.532443	-49.032	-40.1434	-42.4114	-33.0367	-27.1038	-16.9783	-3.5177	0.656403
	192.6	21.0755	0.953565	-51.6778	-42.1594	-44.5054	-35.7901	-28.5156	-17.8352	-5.09977	-0.61436
	192.5	20.6148	0.705314	-53.7718	-43.6938	-46.7267	-38.093	-29.8275	-19.6742	-6.10995	-1.52687
	192.4	20.9228	-0.03778	-55.4966	-44.7239	-48.6168	-39.9198	-30.965	-20.7747	-6.5331	-2.29215
	192.3	20.4995	-0.33217	-57.3817	-46.9517	-50.8654	-42.7107	-32.5437	-22.406	-7.08571	-3.38565
	192.2	21.5494	0.703336	-59.435	-48.5274	-53.0383	-45.181	-34.6333	-23.7886	-7.77534	-4.7951
	192.1	22.229	0.331483	-61.243	-50.131	-54.7336	-47.672	-36.4041	-25.6582	-8.73738	-6.08535
	192	22.5657	1.01432	-62.1668	-51.6771	-56.8494	-49.8067	-37.7937	-26.2955	-9.15889	-7.09149
	191.9	21.2469	0.112457	-64.8753	-53.9656	-59.4379	-52.1529	-39.6948	-28.0728	-10.3034	-8.22996
	191.8	20.8956	0.71797	-67.2392	-55.6335	-61.4281	-54.4244	-41.1815	-29.5678	-11.4866	-8.82807
	191.7	21.3775	0.211327	-69.4265	-57.5888	-63.6743	-56.7823	-43.2918	-31.2303	-12.0234	-9.45245
	191.6	22.326	0.882673	-71.5668	-59.0862	-65.5895	-58.5785	-44.8922	-32.665	-12.2372	-10.2613
	191.5	22.0913	0.5654	-73.8694	-61.0017	-68.5384	-61.2414	-46.6882	-34.5616	-12.9366	-10.9174
	191.4	21.4502	0.595233	-75.1352	-62.3248	-70.2714	-63.8107	-47.8291	-35.5468	-13.2442	-11.6696
	191.3	21.7985	1.92586	-77.4771	-63.2868	-72.2346	-65.4993	-48.0671	-36.6595	-13.5435	-12.6473
	191.2	22.8883	3.33411	-79.1249	-64.7032	-74.0434	-66.63	-48.9289	-37.4779	-13.1099	-12.7908
	191.1	21.6141	2.78257	-80.6241	-66.1284	-76.3214	-68.5794	-50.615	-38.3657	-14.0796	-13.1259
	191	22.2496	2.5982	-81.7404	-67.9364	-77.8241	-70.4278	-51.3798	-39.9161	-14.3788	-13.0163
	190.9	23.0556	2.81726	-82.7928	-69.5288	-79.2737	-72.373	-52.4198	-40.5765	-14.3051	-13.4205
	190.8	22.4325	2.58933	-85.0723	-70.4286	-81.1592	-74.0252	-53.0678	-41.9654	-14.367	-13.7289
	190.7	21.5602	3.19038	-86.736	-71.685	-82.9614	-75.6377	-53.3747	-43.3354	-13.8603	-14.9263
	190.6	21.7584	4.21278	-88.3405	-72.3852	-85.126	-77.403	-53.6838	-44.2721	-14.1799	-14.9236
	190.5	21.6154	4.78236	-90.3678	-72.8841	-87.0499	-79.3759	-54.4967	-44.2524	-13.397	-15.1201
	190.4	20.0413	4.11949	-91.125	-73.5913	-87.9855	-80.5789	-54.719	-45.175	-12.6646	-14.9949
	190.3	19.3752	3.92012	-92.2495	-73.9618	-88.8451	-81.5501	-55.1483	-45.406	-12.6265	-15.9492
	190.2	19.674	4.4399	-93.5719	-74.0852	-90.0314	-82.8854	-54.8588	-46.1002	-12.9697	-15.886
	190.1	20.396	4.88317	-94.8282	-74.7145	-91.3976	-83.9236	-55.8317	-46.94	-13.5351	-16.0771
	190	20.7201	5.38714	-95.8356	-74.9506	-92.0625	-84.8621	-56.1721	-47.3734	-13.7287	-16.7473

## Sheet: Figure 5e
	time (min)	insulin	wildtype	PPI42
	0	-29.6	-18	-11.6
	5	-31.6	-17.6	-13.6
	10	-29.4	-19	-15.2
	15	-30.4	-19.2	-16
	20	-29.8	-19.4	-16.2
	25	-29.2	-20	-16.8
	30	-28.4	-20.6	-16.6
	35	-27.8	-18.8	-17
	40	-30.6	-21.2	-17.6
	45	-31.2	-20.8	-17.4
	50	-30.4	-19.4	-16.4
	55	-30.4	-21	-17.2
	60	-30	-21.8	-19.8
	65	-31.6	-19.6	-17.6
	70	-31.6	-21.4	-16.8
	75	-30.4	-20.2	-18.4
	80	-31	-22.2	-19.2
	85	-31.2	-21.6	-19.8
	90	-31.2	-20.2	-17.4
	95	-28.6	-20.4	-17.2
	100	-25.8	-20.4	-17.4
	105	-21.8	-20.2	-17
	110	-16.8	-21.2	-18.2
	115	-12.4	-21	-18.4
	120	-4.6	-20.4	-17.8
	125	4.2	-21.2	-18.2
	130	13.2	-20.6	-17
	135	26	-21.8	-19.6
	140	43.4	-20.2	-18
	145	64.6	-20.8	-17.6
	150	90	-21	-18.8
	155	118.6	-21	-18.4
	160	152.8	-20	-17.8
	165	190	-21.2	-19.6
	170	236.6	-21	-18.6
	175	274	-21	-18.8
	180	321.8	-19.4	-17.4
	185	368.2	-20.6	-18.4
	190	422.2	-19.8	-18.2
	195	476.6	-20.8	-20
	200	531.6	-20.8	-19.2
	205	584.6	-20.6	-18.8
	210	638	-21.2	-20.8
	215	676.2	-21.6	-19.6
	220	748.4	-20.6	-18.4
	225	810	-20.8	-19.4
	230	838.4	-20.2	-16.8
	235	920	-21	-19
	240	972.2	-20.4	-18.4
	245	1014.2	-21.6	-19.4
	250	1067.6	-21.8	-20.8
	255	1139	-20.6	-18.6
	260	1242.8	-21.2	-19
	265	1321	-19.6	-18.6
	270	1418	-20.4	-19.4
	275	1479.6	-20.8	-18.2
	280	1590.4	-22	-21.6
	285	1693	-20.6	-19.2
	290	1823.4	-20	-18.2
	295	1953	-21.6	-20.2
	300	2082.4	-21.2	-19.8
	305	2227.2	-20.8	-20
	310	2384	-21.2	-20.6
	315	2540.8	-20.2	-18
	320	2703.2	-21.2	-21
	325	2884.2	-20.4	-19.2
	330	3053.6	-19.8	-18.8
	335	3243.4	-20	-18.6
	340	3414.8	-21	-21.4
	345	3677.2	-21.2	-18.8
	350	3770.6	-21	-19.8
	355	4036.4	-19.6	-18
	360	4121.4	-20	-18.6
	365	4298.8	-21.2	-19.8
	370	4461.2	-22	-20.6
	375	4610	-20.8	-19.4
	380	4767.6	-19.8	-17.8
	385	4935	-21	-18.4
	390	5083.2	-20	-18.2
	395	5340.8	-20.8	-19
	400	5344.8	-19.6	-19.2
	405	5481	-21.2	-18.8
	410	5618.2	-21	-20.2
	415	5753.6	-21.8	-21
	420	5868.2	-20.6	-17.6
	425	5988.4	-21.6	-19.4
	430	6126.6	-21.2	-19.2
	435	6220.8	-20.4	-18
	440	6477.8	-20.4	-18.2
	445	6454.2	-20.4	-16.8
	450	6705.8	-20	-18.4
	455	6668.4	-20.2	-17.2
	460	6913	-19.2	-17.2
	465	6860.8	-20.6	-18.6
	470	6962.2	-20.2	-17.4
	475	7196.4	-19.4	-18.6
	480	7155	-21	-18.8
	485	7232.2	-21.4	-19.8
	490	7315	-19.8	-18
	495	7571.2	-20.4	-18.8
	500	7631.4	-19.2	-17.8
	505	7720.2	-21.4	-18.6
	510	7776	-20.8	-19.2
	515	7851.8	-22	-19.2
	520	7906.4	-19.8	-18
	525	7772	-19.8	-19
	530	7992.4	-21	-19
	535	8038.4	-19.4	-17.4
	540	8093.8	-20.6	-18.4
	545	8134.4	-20	-19
	550	7996.2	-20.6	-18.6
	555	8168	-21.8	-19.8
	560	8017.8	-21	-19.2
	565	8033.2	-20.4	-17.4
	570	8044.4	-19.2	-17.4
	575	8015.8	-19.8	-18
	580	8060.4	-21	-19.4
	585	8212.2	-21.6	-19.4
	590	8065.8	-21.4	-19.6
	595	8073.6	-20.8	-19.2
	600	8235.6	-21	-18.4
	605	8255.8	-21.2	-19.4
	610	8277.4	-21.4	-19.8
	615	8106.6	-21.2	-19.2
	620	8292.4	-19.4	-18.2
	625	8109.6	-19.6	-18.6
	630	8121	-19.8	-17.8
	635	8283.6	-20.8	-18
	640	8112.2	-20	-19.4
	645	8302.4	-22	-19.4
	650	8146.4	-21.6	-19.8
	655	8149.2	-20.6	-18.8
	660	8153.4	-20.6	-18
	665	8338.4	-19.8	-18.6
	670	8152.6	-22.6	-20.2
	675	8135.8	-20.6	-19.6
	680	8131.6	-20.2	-18.2
	685	8138.2	-21.6	-19.4
	690	8133.6	-21	-19.8
	695	8120.4	-20.4	-18.6
	700	8127.2	-21.8	-19.6
	705	8136.2	-21	-20
	710	8285.4	-20.8	-19.4
	715	8118.2	-20.6	-18
	720	8129.8	-18.2	-17.8
	725	8117.8	-21.2	-19
	730	8108.2	-20.2	-18.4
	735	8279.8	-19.6	-19
	740	8114.6	-21.2	-19.6
	745	8109.4	-20.4	-19.4
	750	8092.4	-22	-20.4
	755	8243.4	-20.8	-19.4
	760	8121	-21.2	-20
	765	8119.6	-21.2	-18.6
	770	8102.6	-21	-19.4
	775	8105	-20.4	-18.2
	780	8301	-19.2	-17.4
	785	8280	-21	-19.4
	790	8088.2	-20.2	-18.4
	795	8283.4	-20.2	-18.8
	800	8119.8	-22.4	-19.4
	805	8275.4	-21.2	-19.2
	810	8298.2	-20.2	-18.6
	815	8307.6	-19.8	-19.6
	820	8314.6	-20.8	-19.8
	825	8128.4	-20.2	-18
	830	8137.4	-20	-18.4
	835	8132.4	-20.4	-18.8
	840	8289.8	-19.6	-18.2
	845	8283.4	-20.8	-19
	850	8126.8	-20.2	-18.6
	855	8305.2	-20.4	-19.4
	860	8150	-20.6	-20.4
	865	8319	-20.6	-19.2
	870	8306	-22.4	-21
	875	8123.4	-20.4	-18.2
	880	8333.8	-20.2	-18.6
	885	8154.4	-20	-18.2
	890	8158.6	-21.6	-20.6
	895	8179	-19.4	-17.8
	900	8177.8	-22.4	-20.8
	905	8224.2	-21.6	-20.4
	910	8381.8	-21.2	-20.2
	915	8232.8	-21	-19.4
	920	8216	-20.8	-19.2
	925	8219.6	-21	-19.4
	930	8237.8	-19.4	-18.4
	935	8246	-20.6	-18.8
	940	8405	-18.6	-17.8
	945	8249.2	-21.2	-20
	950	8437.2	-21	-19.6
	955	8256.8	-21	-19.6
	960	8411.6	-19.6	-17.8
	965	8419.8	-22.2	-19.6
	970	8257	-20.2	-18.6
	975	8252.4	-19.6	-19.2
	980	8248.2	-20.6	-18.6
	985	8441.4	-22	-20
	990	8441.2	-20.2	-18.2
	995	8470.6	-20.6	-19
	1000	8270	-21.6	-21.2
	1005	8450	-21.2	-19
	1010	8263.6	-20.4	-19.6
	1015	8451.8	-20.6	-19.8
	1020	8461.6	-19.6	-18.8
	1025	8453.2	-20.8	-20
	1030	8455.8	-21	-18.4
	1035	8280.2	-19.4	-18.4
	1040	8306.8	-22.6	-19
	1045	8295.2	-20.2	-18.4
	1050	8313.2	-21	-19.6
	1055	8320.2	-20.4	-18.6
	1060	8482	-21.6	-18.2
	1065	8323.6	-21.8	-19.8
	1070	8325.6	-21.6	-20.2
	1075	8506.8	-20.6	-19
	1080	8319.4	-22.2	-19.6
	1085	8511.6	-22.4	-19.8
	1090	8344.4	-20.8	-19.4
	1095	8322.8	-20.6	-18.8
	1100	8493	-20.4	-17.6
	1105	8337.2	-21	-19
	1110	8341.6	-20.6	-18.8
	1115	8536.4	-21	-18.8
	1120	8355.6	-21.6	-20.2
	1125	8380	-19.2	-18
	1130	8376.2	-20	-17.2
	1135	8375.2	-20.6	-19
	1140	8377.6	-20.2	-19.2
	1145	8378	-20	-19.2
	1150	8556.2	-20.6	-20
	1155	8376.6	-20.4	-18.6
	1160	8574	-22.6	-21
	1165	8411.4	-21.2	-19.8
	1170	8408.8	-19.8	-18.2
	1175	8401.8	-21.6	-19.2
	1180	8585.8	-21.2	-18.8
	1185	8603.2	-20.8	-19.4
	1190	8587.4	-21.6	-20.4
	1195	8598	-20.4	-17.2
	1200	8419.2	-20	-19.2
	1205	8583.2	-20.6	-19
	1210	8430.2	-21.2	-19
	1215	8630.8	-21	-18.8
	1220	8431.6	-21.6	-18.8
	1225	8581	-20.2	-20.2
	1230	8430.4	-21.8	-19.6
	1235	8416.2	-20.8	-18.4
	1240	8422.8	-22.2	-19.6
	1245	8596.4	-20.2	-19

## Sheet: Figure 5f
	PPI42 light scattering: 638 nm
	time (h)	fibrillisation	acid titration	pH
	0	706.703		6.96
	0.00833333	2730.58		6.96
	0.0166667	1783.01		6.97
	0.025	2167.6		6.97
	0.0333333	2736.1		6.98
	0.0416667	3396.65		6.98
	0.05	4180.29		6.98
	0.0583333	4882.8		6.98
	0.0666667	5566.49		6.98
	0.075	6285.3		6.98
	0.0833333	6969.18		6.98
	0.0916667	7497.23		6.98
	0.1	8105.65		6.97
	0.108333	8746.74		6.97
	0.116667	9312.38		6.97
	0.125	9921.77		6.97
	0.133333	10377.5		6.97
	0.141667	10947.4		6.97
	0.15	11413.3		6.97
	0.158333	12030.8		6.97
	0.166667	12496.1		6.97
	0.175	12842		6.96
	0.183333	13248		6.96
	0.191667	13614.9		6.96
	0.2	14025.4		6.96
	0.208333	14480.5		6.96
	0.216667	14919.9		6.96
	0.225	15137.4		6.96
	0.233333	15491.5		6.96
	0.241667	15723.5		6.95
	0.25	16067.6		6.95
	0.258333	16292.7		6.95
	0.266667	16474		6.95
	0.275	16781.8		6.95
	0.283333	16981.3		6.95
	0.291667	17203		6.95
	0.3	17271.2		6.95
	0.308333	17366.5		6.95
	0.316667	17691.3		6.95
	0.325	17769.9		6.95
	0.333333	18091.6		6.95
	0.341667	18221.4		6.94
	0.35	18207.2		6.94
	0.358333	18547.1		6.94
	0.366667	18521.9		6.94
	0.375	18624.2		6.94
	0.383333	18662.1		6.94
	0.391667	18913.6		6.94
	0.4	18807.5		6.94
	0.408333	19139.7		6.94
	0.416667	19337.3		6.94
	0.425	19418.6		6.94
	0.433333	19457.6		6.94
	0.441667	19469.7		6.94
	0.45	19702.1		6.94
	0.458333	19713.2		6.94
	0.466667	19738.2		6.93
	0.475	19775.5		6.93
	0.483333	19868.8		6.93
	0.491667	20052.8		6.93
	0.5	19999.3		6.93
	0.508333	19954.2		6.93
	0.516667	20156.7		6.93
	0.525	20321.7		6.93
	0.533333	20290.3		6.93
	0.541667	20355		6.93
	0.55	20444		6.93
	0.558333	20282.4		6.93
	0.566667	20415.7		6.93
	0.575	20587		6.93
	0.583333	20485.4		6.93
	0.591667	20492		6.93
	0.6	20471.9		6.92
	0.608333	20518.7		6.92
	0.616667	20591.7		6.92
	0.625	20621.8		6.92
	0.633333	20727.5		6.92
	0.641667	20649.3		6.92
	0.65	20705		6.92
	0.658333	20587.4		6.92
	0.666667	20628.4		6.92
	0.675	20669.8		6.92
	0.683333	20810.4		6.92
	0.691667	20875.9		6.92
	0.7	20772.4		6.92
	0.708333	20817.7		6.92
	0.716667	20828.3		6.92
	0.725	20896.2		6.92
	0.733333	20919.1		6.92
	0.741667	20806.2		6.92
	0.75	20868.3		6.92
	0.758333	20942.7		6.92
	0.766667	20986.3		6.92
	0.775	21018.4		6.91
	0.783333	21112.4		6.91
	0.791667	21043.7		6.91
	0.8	20917.9		6.91
	0.808333	20932.8		6.91
	0.816667	20835		6.91
	0.825	20999.5		6.91
	0.833333	20853.8		6.91
	0.841667	21033.1		6.91
	0.85	20888.8		6.91
	0.858333	21026.3		6.91
	0.866667	20904.3		6.91
	0.875	20945.5		6.91
	0.883333	20999.5		6.91
	0.891667	20990		6.91
	0.9	21016		6.91
	0.908333	21060		6.91
	0.916667	20938.1		6.91
	0.925	20954		6.91
	0.933333	20953.5		6.91
	0.941667	20958		6.91
	0.95	21077.1		6.91
	0.958333	21075.3		6.91
	0.966667	21076.6		6.91
	0.975	21079		6.91
	0.983333	21064		6.9
	0.991667	21071.1		6.9
	1	21024.8		6.9
	1.00833	21079.3		6.9
	1.01667	21043.1		6.9
	1.025	20995.2		6.9
	1.03333	20923.4		6.9
	1.04167	20948.5		6.9
	1.05	20931.5		6.9
	1.05833	20919.8		6.9
	1.06667	20882		6.9
	1.075	20942.2		6.9
	1.08333	20891.1		6.9
	1.09167	20847		6.9
	1.1	20887.7		6.9
	1.10833	20892.7		6.9
	1.11667	20941.5		6.9
	1.125	20893.9		6.9
	1.13333	20990		6.9
	1.14167	20898.5		6.9
	1.15	20893		6.9
	1.15833	20924		6.9
	1.16667	20887.6		6.9
	1.175	20855.1		6.9
	1.18333	20871.1		6.9
	1.19167	20835.8		6.9
	1.2	20943.5		6.9
	1.20833	20910.3		6.9
	1.21667	20957.2		6.9
	1.225	20916.2		6.89
	1.23333	20823.7		6.89
	1.24167	20846.5		6.89
	1.25	20918.8		6.89
	1.25833	20830.2		6.89
	1.26667	20904.9		6.89
	1.275	20782.5		6.89
	1.28333	20935.8		6.89
	1.29167	20995.9		6.89
	1.3	21067.7		6.89
	1.30833	21008.7		6.89
	1.31667	21065.7		6.89
	1.325	21135.5		6.89
	1.33333	21074.9		6.89
	1.34167	21099.5		6.89
	1.35	21080.7		6.89
	1.35833	21102.7		6.89
	1.36667	21081.9		6.89
	1.375	21094.5		6.89
	1.38333	20994.5		6.89
	1.39167	21009.6		6.89
	1.4	20953.3		6.89
	1.40833	21007.2		6.89
	1.41667	21036.8		6.89
	1.425	20943.3		6.89
	1.43333	20994.1		6.89
	1.44167	21023.2		6.89
	1.45	20991.3		6.89
	1.45833	21041.4		6.89
	1.46667	21060.4		6.89
	1.475	21140.6		6.89
	1.48333	21119.6		6.89
	1.49167	21040.1		6.88
	1.5	21052.2		6.88
	1.50833	21003.2		6.88
	1.51667	21076.4		6.88
	1.525	20905.7		6.88
	1.53333	20829.2		6.88
	1.54167	20950		6.88
	1.55	21043.4		6.88
	1.55833	21009.9		6.88
	1.56667	21184.1		6.88
	1.575	21196.1		6.88
	1.58333	21190.7		6.88
	1.59167	21098.2		6.88
	1.6	21161.7		6.88
	1.60833	21173		6.88
	1.61667	21133		6.88
	1.625	21042		6.88
	1.63333	21236.5		6.89
	1.64167	21114.3		6.89
	1.65	20967.4		6.89
	1.65833	21092.4		6.89
	1.66667	21219.2		6.89
	1.675	21228.1		6.88
	1.68333	21161.8		6.88
	1.69167	21170.7		6.88
	1.7	21143.8		6.88
	1.70833	21192.4		6.88
	1.71667	21200.7		6.88
	1.725	21196.8		6.88
	1.73333	21062.4		6.88
	1.74167	21190.5		6.88
	1.75	21167.3		6.88
	1.75833	21213.9		6.88
	1.76667	21119.2		6.88
	1.775	21100		6.88
	1.78333	21102.9		6.88
	1.79167	21111.4		6.88
	1.8	21187.8		6.88
	1.80833	21014.5		6.88
	1.81667	21108.6		6.88
	1.825	20982.3		6.88
	1.83333	21012.8		6.88
	1.84167	21115.1		6.88
	1.85	21031.2		6.88
	1.85833	21163.5		6.88
	1.86667	20990.6		6.88
	1.875	21094.5		6.88
	1.88333	20975.7		6.88
	1.89167	21054.6		6.88
	1.9	21105.5		6.88
	1.90833	20989		6.88
	1.91667	20958		6.88
	1.925	20926.5		6.88
	1.93333	21023.2		6.88
	1.94167	20974.2		6.88
	1.95	20962.5		6.88
	1.95833	21123.9		6.88
	1.96667	20986.8		6.88
	1.975	21072.5		6.88
	1.98333	21151.5		6.88
	1.99167	21103		6.88
	2	21058.5		6.88
	2.00833	21035.2		6.88
	2.01667	21068.7		6.88
	2.025	21055.7		6.87
	2.03333	21138.9		6.87
	2.04167	21083.4		6.87
	2.05	21154.9		6.87
	2.05833	21105.3		6.87
	2.06667	21182.1		6.87
	2.075	21033.3		6.87
	2.08333	20935.9		6.87
	2.09167	21136.8		6.87
	2.1	21041.9		6.87
	2.10833	21094.1		6.87
	2.11667	21049.4		6.88
	2.125	21037.7		6.88
	2.13333	21045.3		6.88
	2.14167	21093.4		6.88
	2.15	21097.1		6.88
	2.15833	21104.8		6.88
	2.16667	21223.8		6.88
	2.175	21179.9		6.88
	2.18333	21081.4		6.88
	2.19167	21122.8		6.88
	2.2		23733.5	6.91
	2.20833		23819.9	6.91
	2.21667		23939.2	6.91
	2.225		24234.8	6.91
	2.23333		23993.5	6.9
	2.24167		24042.4	6.9
	2.25		24146.3	6.9
	2.25833		24018.3	6.9
	2.26667		24155.8	6.9
	2.275		24062.6	6.9
	2.28333		24042.5	6.9
	2.29167		24218.5	6.89
	2.3		24138.8	6.89
	2.30833		24045.8	6.89
	2.31667		23995.9	6.89
	2.325		23967.8	6.89
	2.33333		23874.3	6.89
	2.34167		24001.3	6.89
	2.35		24114.7	6.89
	2.35833		23937	6.89
	2.36667		24005.2	6.89
	2.375		23680.9	6.89
	2.38333		23515.8	6.89
	2.39167		23668.2	6.89
	2.4		23569.8	6.88
	2.40833		23621.9	6.88
	2.41667		23597.1	6.88
	2.425		23628.9	6.88
	2.43333		23634.7	6.88
	2.44167		23527.2	6.88
	2.45		23573	6.88
	2.45833		23750.7	6.88
	2.46667		23582.8	6.88
	2.475		23641.3	6.88
	2.48333		23689.1	6.88
	2.49167		23648.2	6.88
	2.5		23592.7	6.88
	2.50833		23519.2	6.88
	2.51667		23498.7	6.88
	2.525		23398.6	6.88
	2.53333		23305.1	6.88
	2.54167		23408.8	6.88
	2.55		23540.7	6.87
	2.55833		23478.2	6.87
	2.56667		23604.5	6.87
	2.575		23512.1	6.87
	2.58333		23543.7	6.87
	2.59167		23503	6.87
	2.6		23565.3	6.87
	2.60833		23353.7	6.87
	2.61667		23359.7	6.87
	2.625		23425.6	6.87
	2.63333		23401.4	6.87
	2.64167		23464.1	6.87
	2.65		23285	6.87
	2.65833		23478.2	6.87
	2.66667		23453.7	6.87
	2.675		23557.5	6.87
	2.68333		23383.3	6.87
	2.69167		23427.5	6.86
	2.7		23173	6.86
	2.70833		23342.4	6.86
	2.71667		23266.8	6.86
	2.725		23305.7	6.86
	2.73333		23258.4	6.86
	2.74167		23393	6.86
	2.75		23353.3	6.86
	2.75833		23411.7	6.86
	2.76667		23385.5	6.86
	2.775		23449.1	6.86
	2.78333		23467.5	6.86
	2.79167		23453.9	6.86
	2.8		23534.5	6.86
	2.80833		23355.5	6.86
	2.81667		23437.3	6.86
	2.825		23410.8	6.86
	2.83333		23469.9	6.86
	2.84167		23352.7	6.86
	2.85		23307.1	6.86
	2.85833		23419.3	6.86
	2.86667		23384.1	6.86
	2.875		23488.2	6.86
	2.88333		23455.5	6.86
	2.89167		23700	6.86
	2.9		23609.1	6.86
	2.90833		23744.5	6.86
	2.91667		23636.8	6.86
	2.925		23627.8	6.86
	2.93333		23634.4	6.86
	2.94167		23576	6.85
	2.95		23748.3	6.85
	2.95833		23683.1	6.85
	2.96667		23656.1	6.85
	2.975		23640.1	6.85
	2.98333		23690.6	6.85
	2.99167		23658.1	6.85
	3		23635.7	6.85
	3.00833		23653.8	6.85
	3.01667		23576.2	6.85
	3.025		23707.8	6.85
	3.03333		23644.7	6.85
	3.04167		23767.9	6.85
	3.05		23488.7	6.84
	3.05833		23618.9	6.84
	3.06667		23594.9	6.84
	3.075		23585.9	6.84
	3.08333		23690.6	6.84
	3.09167		23596.7	6.83
	3.1		23496.9	6.83
	3.10833		23391.3	6.83
	3.11667		23510	6.82
	3.125		23419.7	6.82
	3.13333		23525	6.82
	3.14167		23482.6	6.81
	3.15		23479.9	6.8
	3.15833		23420.4	6.8
	3.16667		23620	6.79
	3.175		23390.9	6.78
	3.18333		23390.7	6.78
	3.19167		23332.5	6.77
	3.2		23282.7	6.75
	3.20833		23431.1	6.74
	3.21667		23431.1	6.72
	3.225		23230.3	6.71
	3.23333		23057.4	6.69
	3.24167		23391	6.67
	3.25		23193.6	6.67
	3.25833		23118.7	6.66
	3.26667		23084.6	6.66
	3.275		23195.3	6.66
	3.28333		23243.1	6.66
	3.29167		23071.3	6.66
	3.3		23188.5	6.66
	3.30833		23330.8	6.67
	3.31667		23161.3	6.67
	3.325		22971.7	6.67
	3.33333		23055.9	6.67
	3.34167		23022.2	6.67
	3.35		23027.7	6.68
	3.35833		23162.7	6.68
	3.36667		23255.5	6.68
	3.375		22854.5	6.69
	3.38333		22993	6.69
	3.39167		23382	6.69
	3.4		23370.6	6.69
	3.40833		23514	6.69
	3.41667		23397.7	6.69
	3.425		23645.7	6.69
	3.43333		23359.2	6.68
	3.44167		23271.8	6.67
	3.45		23316.5	6.65
	3.45833		23250.2	6.64
	3.46667		23184.8	6.64
	3.475		23272.9	6.63
	3.48333		23099.6	6.63
	3.49167		23173.2	6.63
	3.5		23096.3	6.63
	3.50833		23117.9	6.63
	3.51667		23323.9	6.63
	3.525		23276.3	6.63
	3.53333		23427.7	6.63
	3.54167		23136.3	6.63
	3.55		23371.9	6.63
	3.55833		23431.8	6.63
	3.56667		23727.6	6.63
	3.575		23730.7	6.62
	3.58333		23529.2	6.62
	3.59167		23473.6	6.61
	3.6		23493.4	6.6
	3.60833		23420	6.6
	3.61667		23566.4	6.59
	3.625		23504.3	6.59
	3.63333		23424.8	6.58
	3.64167		23467.8	6.57
	3.65		23346.8	6.56
	3.65833		23089.5	6.55
	3.66667		23221.9	6.54
	3.675		23233.3	6.53
	3.68333		23159.2	6.53
	3.69167		23265.3	6.53
	3.7		23212.2	6.53
	3.70833		23306.6	6.53
	3.71667		23271.7	6.54
	3.725		23139.4	6.54
	3.73333		23422.5	6.53
	3.74167		23289.5	6.53
	3.75		23464	6.53
	3.75833		23224	6.53
	3.76667		23376.4	6.53
	3.775		23321.3	6.53
	3.78333		23344.5	6.53
	3.79167		23191.5	6.53
	3.8		23300	6.53
	3.80833		23354.1	6.52
	3.81667		23341.8	6.52
	3.825		23247.2	6.52
	3.83333		23342.8	6.52
	3.84167		23384.8	6.52
	3.85		23363	6.52
	3.85833		23260.7	6.51
	3.86667		23238.1	6.51
	3.875		23142.2	6.52
	3.88333		23297.5	6.52
	3.89167		23285.1	6.51
	3.9		23297.2	6.51
	3.90833		23125.5	6.5
	3.91667		23161.8	6.5
	3.925		23320	6.5
	3.93333		23238.3	6.49
	3.94167		23094.6	6.49
	3.95		23176.2	6.49
	3.95833		23073	6.47
	3.96667		23067.1	6.46
	3.975		23054	6.45
	3.98333		23184.6	6.44
	3.99167		23209.5	6.43
	4		23263.8	6.43
	4.00833		23250.2	6.43
	4.01667		22969.3	6.43
	4.025		23168.6	6.43
	4.03333		23280.9	6.43
	4.04167		23262.9	6.43
	4.05		23292.4	6.44
	4.05833		23294.5	6.44
	4.06667		23180.5	6.44
	4.075		23343.7	6.44
	4.08333		23360.6	6.44
	4.09167		23461.3	6.44
	4.1		23404	6.45
	4.10833		23491.8	6.45
	4.11667		23215.5	6.45
	4.125		23409.9	6.44
	4.13333		23258.3	6.44
	4.14167		23492.3	6.43
	4.15		23536.3	6.41
	4.15833		23480.7	6.4
	4.16667		23371.1	6.39
	4.175		23490	6.39
	4.18333		23526	6.39
	4.19167		23485	6.39
	4.2		23568.4	6.39
	4.20833		23470.5	6.39
	4.21667		23403.1	6.39
	4.225		23411.7	6.4
	4.23333		23337.5	6.4
	4.24167		23226.5	6.4
	4.25		23534.5	6.4
	4.25833		23370.5	6.41
	4.26667		23380.8	6.41
	4.275		23385.2	6.41
	4.28333		23344.2	6.42
	4.29167		23435.2	6.42
	4.3		23341.8	6.42
	4.30833		23461.8	6.42
	4.31667		23350.8	6.42
	4.325		23248.8	6.41
	4.33333		23317	6.4
	4.34167		23292.6	6.4
	4.35		23377.7	6.39
	4.35833		23584.9	6.39
	4.36667		23365	6.39
	4.375		23322.7	6.39
	4.38333		23410.6	6.39
	4.39167		23304.1	6.38
	4.4		23246	6.38
	4.40833		23387.7	6.38
	4.41667		23321.7	6.38
	4.425		23405.6	6.38
	4.43333		23431.5	6.39
	4.44167		23545.3	6.39
	4.45		23538.7	6.39
	4.45833		23527.8	6.39
	4.46667		23535	6.39
	4.475		23543.8	6.39
	4.48333		23480	6.39
	4.49167		23386.9	6.38
	4.5		23416.2	6.38
	4.50833		23504.7	6.37
	4.51667		23652.3	6.37
	4.525		23560.3	6.36
	4.53333		23453.4	6.36
	4.54167		23441.4	6.36
	4.55		23326.5	6.36
	4.55833		23392.2	6.36
	4.56667		23459.3	6.37
	4.575		23183	6.37
	4.58333		23205.3	6.37
	4.59167		23208.1	6.37
	4.6		23193.5	6.37
	4.60833		23357.3	6.38
	4.61667		23451.8	6.38
	4.625		23336.9	6.38
	4.63333		23216.7	6.38
	4.64167		23396.4	6.38
	4.65		23430.1	6.38
	4.65833		23489.2	6.38
	4.66667		23442.4	6.38
	4.675		23481.2	6.37
	4.68333		23411.1	6.37
	4.69167		23492	6.37
	4.7		23453	6.37
	4.70833		23360.5	6.37
	4.71667		23559.5	6.37
	4.725		23463.8	6.37
	4.73333		23614.4	6.37
	4.74167		23436.5	6.37
	4.75		23340	6.37
	4.75833		23409.6	6.37
	4.76667		23259.1	6.37
	4.775		23391.3	6.37
	4.78333		23362	6.37
	4.79167		23418	6.38
	4.8		23435.6	6.38
	4.80833		23455.4	6.38
	4.81667		23447.5	6.38
	4.825		23506.5	6.37
	4.83333		23384.6	6.37
	4.84167		23408.8	6.37
	4.85		23480.9	6.36
	4.85833		23442	6.36
	4.86667		23393	6.36
	4.875		23605.7	6.36
	4.88333		23680.4	6.36
	4.89167		23421.6	6.36
	4.9		23487.1	6.36
	4.90833		23510.2	6.36
	4.91667		23524	6.36
	4.925		23510.3	6.36
	4.93333		23436.8	6.36
	4.94167		23507.8	6.37
	4.95		23695.6	6.37
	4.95833		23832.8	6.37
	4.96667		23725.7	6.37
	4.975		23704.5	6.37
	4.98333		23642.1	6.36
	4.99167		23749.3	6.36
	5		23679.8	6.36
	5.00833		23759.2	6.35
	5.01667		23705.1	6.35
	5.025		23687.3	6.35
	5.03333		23855.3	6.35
	5.04167		23768.4	6.35
	5.05		23761.8	6.35
	5.05833		23826	6.35
	5.06667		23801.1	6.35
	5.075		23871.2	6.35
	5.08333		23864.6	6.35
	5.09167		23913.8	6.35
	5.1		24037.3	6.35
	5.10833		24071	6.35
	5.11667		24135	6.35
	5.125		23939.5	6.35
	5.13333		24055.4	6.34
	5.14167		23992.8	6.34
	5.15		23898.9	6.33
	5.15833		24052.4	6.32
	5.16667		23968.3	6.31
	5.175		23807.2	6.31
	5.18333		23816.7	6.3
	5.19167		23738.5	6.3
	5.2		23776	6.3
	5.20833		23803.8	6.3
	5.21667		23717.2	6.3
	5.225		23769.9	6.3
	5.23333		23692.3	6.3
	5.24167		23580.5	6.3
	5.25		23584.5	6.3
	5.25833		23644.2	6.3
	5.26667		23691.9	6.29
	5.275		23592.8	6.29
	5.28333		23615.8	6.29
	5.29167		23577.5	6.27
	5.3		23764.4	6.25
	5.30833		23579.2	6.22
	5.31667		23678.2	6.2
	5.325		23634.8	6.19
	5.33333		23686.8	6.19
	5.34167		23561.9	6.19
	5.35		23656.3	6.19
	5.35833		23592.4	6.19
	5.36667		23734	6.2
	5.375		23572	6.2
	5.38333		23790.8	6.2
	5.39167		23795.2	6.21
	5.4		23660.8	6.21
	5.40833		23755.5	6.21
	5.41667		23675.8	6.21
	5.425		23459.4	6.21
	5.43333		23626	6.21
	5.44167		23413.9	6.22
	5.45		23497.4	6.21
	5.45833		23676.9	6.19
	5.46667		23540.3	6.16
	5.475		23384.5	6.14
	5.48333		23531.1	6.12
	5.49167		23469.8	6.1
	5.5		23649.5	6.1
	5.50833		23461	6.1
	5.51667		23772.8	6.11
	5.525		23795.2	6.12
	5.53333		23597.5	6.13
	5.54167		23696.7	6.15
	5.55		23743	6.16
	5.55833		23547.7	6.17
	5.56667		23673.5	6.18
	5.575		23517.2	6.18
	5.58333		23503.1	6.19
	5.59167		23334.2	6.19
	5.6		23401.5	6.19
	5.60833		23236	6.19
	5.61667		23285.9	6.18
	5.625		23533.5	6.16
	5.63333		23465.2	6.13
	5.64167		23597.2	6.11
	5.65		23555.1	6.09
	5.65833		23504.1	6.09
	5.66667		23369.8	6.09
	5.675		23545.4	6.11
	5.68333		23566.7	6.12
	5.69167		23332.8	6.13
	5.7		23393.2	6.14
	5.70833		23591.6	6.15
	5.71667		23527.4	6.16
	5.725		23510.1	6.17
	5.73333		23475.7	6.17
	5.74167		23436.1	6.17
	5.75		23598.2	6.18
	5.75833		23423.7	6.18
	5.76667		23197.8	6.19
	5.775		23546	6.18
	5.78333		23591.7	6.17
	5.79167		23677.6	6.15
	5.8		23476.1	6.13
	5.80833		23445	6.11
	5.81667		23222.5	6.1
	5.825		23383.7	6.1
	5.83333		23529.7	6.11
	5.84167		23340.2	6.11
	5.85		23211.7	6.13
	5.85833		23453.6	6.13
	5.86667		23416.6	6.14
	5.875		23286.7	6.15
	5.88333		23224.4	6.15
	5.89167		23223.8	6.16
	5.9		23323.3	6.16
	5.90833		23408.5	6.16
	5.91667		23257.3	6.17
	5.925		23219.3	6.17
	5.93333		23368.5	6.17
	5.94167		23498.1	6.17
	5.95		23400.5	6.16
	5.95833		23538.7	6.15
	5.96667		23724.2	6.13
	5.975		23270.2	6.12
	5.98333		23532.5	6.11
	5.99167		23392.4	6.1
	6		23712.3	6.1
	6.00833		23573.8	6.11
	6.01667		23489	6.11
	6.025		23527.5	6.12
	6.03333		23386.1	6.13
	6.04167		23597.7	6.13
	6.05		23504.2	6.14
	6.05833		23555.9	6.14
	6.06667		23738.1	6.14
	6.075		23486.8	6.15
	6.08333		23480.4	6.15
	6.09167		23652.8	6.15
	6.1		23553.1	6.15
	6.10833		23642.2	6.15
	6.11667		23615.8	6.14
	6.125		23591.8	6.13
	6.13333		23502.5	6.11
	6.14167		23637.2	6.09
	6.15		23433.7	6.08
	6.15833		23282.4	6.08
	6.16667		23229.3	6.08
	6.175		23274.4	6.08
	6.18333		23336.5	6.08
	6.19167		23361	6.09
	6.2		23438.4	6.1
	6.20833		23585.3	6.1
	6.21667		23345.2	6.11
	6.225		23738.4	6.11
	6.23333		23742.8	6.11
	6.24167		23508	6.12
	6.25		23544.5	6.12
	6.25833		23381.1	6.12
	6.26667		23407.1	6.12
	6.275		23559.7	6.12
	6.28333		23574.7	6.09
	6.29167		23586.6	6.06
	6.3		23861.3	6.04
	6.30833		23836.9	6.02
	6.31667		23626.6	6.01
	6.325		23530	6.01
	6.33333		23902.2	6.01
	6.34167		23827	6.02
	6.35		23860.2	6.03
	6.35833		23580.2	6.04
	6.36667		23587.8	6.05
	6.375		23403.6	6.06
	6.38333		23463.2	6.06
	6.39167		23328.4	6.07
	6.4		23485.8	6.07
	6.40833		23370.3	6.07
	6.41667		23601.5	6.08
	6.425		23631.1	6.08
	6.43333		23680.1	6.08
	6.44167		23953	6.07
	6.45		23998.6	6.04
	6.45833		23592.6	6.01
	6.46667		23723.3	5.98
	6.475		23941.8	5.96
	6.48333		23795.2	5.95
	6.49167		23541.3	5.95
	6.5		23602.7	5.95
	6.50833		23554.8	5.96
	6.51667		23424.2	5.97
	6.525		23639.3	5.97
	6.53333		23432.5	5.98
	6.54167		23527.7	5.99
	6.55		23827.2	6
	6.55833		23675.3	6
	6.56667		23719.7	6.01
	6.575		23654.7	6.01
	6.58333		23598.6	6.01
	6.59167		23525.1	6.02
	6.6		23555	6.02
	6.60833		23623.7	6.02
	6.61667		23696.4	6
	6.625		23548.2	5.98
	6.63333		23808.2	5.95
	6.64167		23565.5	5.92
	6.65		23403.2	5.91
	6.65833		23675.2	5.89
	6.66667		23824.2	5.88
	6.675		23917.9	5.88
	6.68333		23800.7	5.88
	6.69167		23788.7	5.89
	6.7		23837.5	5.9
	6.70833		23753.2	5.92
	6.71667		23754.4	5.93
	6.725		23785.3	5.94
	6.73333		23999.3	5.94
	6.74167		24059.2	5.94
	6.75		23878.4	5.95
	6.75833		24278.7	5.95
	6.76667		24128.6	5.95
	6.775		24175.7	5.95
	6.78333		24263.3	5.94
	6.79167		24337.2	5.92
	6.8		24414.9	5.89
	6.80833		24439.2	5.86
	6.81667		24424.9	5.84
	6.825		24524.5	5.82
	6.83333		24540.1	5.81
	6.84167		24799.7	5.8
	6.85		24776.2	5.8
	6.85833		24842.2	5.81
	6.86667		24719.5	5.82
	6.875		24957.1	5.83
	6.88333		24637	5.84
	6.89167		24997.4	5.85
	6.9		24849.2	5.86
	6.90833		24917.4	5.86
	6.91667		24730.4	5.86
	6.925		24885.3	5.87
	6.93333		24948.5	5.87
	6.94167		24739.2	5.87
	6.95		24747.5	5.86
	6.95833		24851.7	5.84
	6.96667		24946.5	5.83
	6.975		24828.7	5.81
	6.98333		24995.3	5.8
	6.99167		24799.8	5.78
	7		24853.3	5.77
	7.00833		24656	5.77
	7.01667		24759.7	5.78
	7.025		24872.5	5.78
	7.03333		24601.2	5.79
	7.04167		25058.5	5.8
	7.05		24872.7	5.81
	7.05833		24936.2	5.82
	7.06667		24798.9	5.82
	7.075		24747.9	5.82
	7.08333		24613.1	5.83
	7.09167		24963.8	5.84
	7.1		24869	5.84
	7.10833		24980.4	5.83
	7.11667		25139.1	5.82
	7.125		25144.9	5.8
	7.13333		25083.2	5.77
	7.14167		25023	5.76
	7.15		24920.8	5.74
	7.15833		24996.3	5.72
	7.16667		25030.3	5.72
	7.175		24969.2	5.71
	7.18333		24878.4	5.72
	7.19167		24628.1	5.73
	7.2		24702.7	5.74
	7.20833		24723.1	5.75
	7.21667		24911.9	5.76
	7.225		24833.3	5.76
	7.23333		24878.1	5.76
	7.24167		24578.5	5.76
	7.25		24620	5.77
	7.25833		24688.5	5.75
	7.26667		24750.9	5.72
	7.275		24838.8	5.68
	7.28333		24692.5	5.66
	7.29167		24859.8	5.63
	7.3		24885.2	5.62
	7.30833		24874.1	5.62
	7.31667		24715.3	5.62
	7.325		24916.1	5.63
	7.33333		24919.8	5.64
	7.34167		24801.3	5.65
	7.35		24891.7	5.66
	7.35833		24715.7	5.67
	7.36667		24725.6	5.69
	7.375		24666.8	5.7
	7.38333		24713.4	5.71
	7.39167		24746.3	5.71
	7.4		24659.1	5.7
	7.40833		24424.5	5.7
	7.41667		24576.3	5.68
	7.425		24530.3	5.63
	7.43333		24754.5	5.6
	7.44167		24863.5	5.58
	7.45		24661.8	5.56
	7.45833		24623.2	5.55
	7.46667		24958.8	5.54
	7.475		24779.6	5.54
	7.48333		24596.5	5.54
	7.49167		24287.3	5.54
	7.5		24675.5	5.54
	7.50833		24911.2	5.55
	7.51667		24821.7	5.56
	7.525		24884.9	5.57
	7.53333		24767.2	5.58
	7.54167		24872.7	5.59
	7.55		24827	5.6
	7.55833		24937.8	5.6
	7.56667		24851.8	5.6
	7.575		25110.4	5.57
	7.58333		25270.6	5.5
	7.59167		25128.8	5.45
	7.6		25036.3	5.42
	7.60833		25301.8	5.4
	7.61667		25166.9	5.38
	7.625		25190.7	5.38
	7.63333		25152.5	5.38
	7.64167		25658	5.38
	7.65		25452.9	5.39
	7.65833		25247	5.4
	7.66667		25241.8	5.41
	7.675		25560.8	5.43
	7.68333		25321.5	5.44
	7.69167		25378.3	5.46
	7.7		25365.3	5.47
	7.70833		25447.9	5.48
	7.71667		25800	5.49
	7.725		25359.7	5.5
	7.73333		25354.2	5.49
	7.74167		25556.6	5.43
	7.75		25486.6	5.34
	7.75833		25425.7	5.29
	7.76667		25208.3	5.25
	7.775		25524	5.24
	7.78333		25469.9	5.24
	7.79167		25407	5.24
	7.8		25593.8	5.24
	7.80833		25508.2	5.25
	7.81667		25281.4	5.26
	7.825		25388.8	5.27
	7.83333		25685	5.29
	7.84167		25473.7	5.3
	7.85		25463.5	5.32
	7.85833		25567.7	5.33
	7.86667		25793.4	5.34
	7.875		25773	5.35
	7.88333		25482.5	5.35
	7.89167		25789.6	5.35
	7.9		25791	5.35
	7.90833		25939.7	5.26
	7.91667		25830.8	5.17
	7.925		25883.4	5.12
	7.93333		25826.1	5.09
	7.94167		25460.7	5.08
	7.95		25813.7	5.07
	7.95833		25981.1	5.08
	7.96667		25873	5.08
	7.975		25824.4	5.09
	7.98333		25773.8	5.1
	7.99167		25886.3	5.12
	8		26180.4	5.14
	8.00833		26050.1	5.15
	8.01667		25838.9	5.17
	8.025		25945.7	5.19
	8.03333		25999.7	5.21
	8.04167		25918.2	5.23
	8.05		25790.1	5.25
	8.05833		25966.1	5.26
	8.06667		25899	5.23
	8.075		26069.9	5.15
	8.08333		26401.2	5.1
	8.09167		26188	5.09
	8.1		25901.1	5.11
	8.10833		26112.4	5.11
	8.11667		26083.2	5.09
	8.125		26096	5.08
	8.13333		25823.2	5.09
	8.14167		26149.5	5.1
	8.15		25911.8	5.12
	8.15833		25854.9	5.13
	8.16667		25768	5.15
	8.175		25892.4	5.16
	8.18333		26080.3	5.17
	8.19167		26163.3	5.18
	8.2		26194.3	5.19
	8.20833		26319.1	5.2
	8.21667		26076.4	5.2
	8.225		26295.1	5.21
	8.23333		26325.8	5.2
	8.24167		26453.3	5.14
	8.25		25853	5.08
	8.25833		26030.1	5
	8.26667		26012.9	4.94
	8.275		26038.7	4.9
	8.28333		26043.6	4.89
	8.29167		25935.5	4.9
	8.3		25960.4	4.91
	8.30833		25920.8	4.94
	8.31667		26200.8	4.96
	8.325		26164.4	4.98
	8.33333		25766.1	5.01
	8.34167		25994	5.03
	8.35		25986.8	5.04
	8.35833		26183	5.06
	8.36667		25810.9	5.06
	8.375		26113.7	5.07
	8.38333		25966.4	5.08
	8.39167		25778.4	5.08
	8.4		25946.7	5.04
	8.40833		25820.5	4.9
	8.41667		26242.4	4.79
	8.425		26360.8	4.74
	8.43333		26279.8	4.72
	8.44167		26176.4	4.73
	8.45		26320.6	4.74
	8.45833		26200.3	4.76
	8.46667		26136.3	4.78
	8.475		26382.2	4.81
	8.48333		26374.5	4.83
	8.49167		26567.9	4.85
	8.5		26529.5	4.87
	8.50833		26463.3	4.88
	8.51667		26411	4.89
	8.525		26458.1	4.9
	8.53333		26732.7	4.91
	8.54167		26762.3	4.91
	8.55		26667.3	4.92
	8.55833		26446.6	4.93
	8.56667		26626.4	4.79
	8.575		26560.3	4.68
	8.58333		26646.6	4.61
	8.59167		26849.3	4.58
	8.6		26442	4.57
	8.60833		26733.7	4.58
	8.61667		26513.8	4.6
	8.625		26573.3	4.63
	8.63333		26507.4	4.65
	8.64167		26465.6	4.67
	8.65		26066.2	4.69
	8.65833		26430.2	4.71
	8.66667		26352.5	4.72
	8.675		26257.5	4.73
	8.68333		26536	4.75
	8.69167		26494.4	4.76
	8.7		26553.9	4.77
	8.70833		26669.4	4.77
	8.71667		26352.7	4.78
	8.725		26644.4	4.79
	8.73333		26578.3	4.72
	8.74167		26447.2	4.61
	8.75		26428.5	4.53
	8.75833		26378.8	4.5
	8.76667		26517.5	4.49
	8.775		26451.8	4.49
	8.78333		26686.2	4.51
	8.79167		26650	4.53
	8.8		26588.4	4.55
	8.80833		26420.2	4.56
	8.81667		26830.2	4.58
	8.825		26577	4.6
	8.83333		26723.1	4.61
	8.84167		27087.6	4.63
	8.85		26950.7	4.64
	8.85833		26818.5	4.65
	8.86667		26846.6	4.67
	8.875		27083.2	4.67
	8.88333		26875.8	4.69
	8.89167		26830.7	4.7
	8.9		26898.2	4.66
	8.90833		26697.8	4.56
	8.91667		26546.7	4.49
	8.925		26791.5	4.45
	8.93333		26751.3	4.43
	8.94167		26697.7	4.42
	8.95		26835.5	4.43
	8.95833		26618.7	4.44
	8.96667		26757.8	4.46
	8.975		27005	4.47
	8.98333		26953.4	4.49
	8.99167		27289.2	4.51
	9		27382.3	4.52
	9.00833		26960	4.53
	9.01667		27173	4.55
	9.025		27121.8	4.56
	9.03333		26821.4	4.57
	9.04167		27035.4	4.58
	9.05		26873.7	4.59
	9.05833		27182.1	4.6
	9.06667		27215.3	4.57
	9.075		27263.9	4.49
	9.08333		27127.6	4.43
	9.09167		27160.1	4.37
	9.1		27114.5	4.34
	9.10833		27250.6	4.34
	9.11667		27176.6	4.35
	9.125		27350.4	4.37
	9.13333		27509.2	4.4
	9.14167		27821.3	4.42
	9.15		27889.9	4.44
	9.15833		27790.8	4.46
	9.16667		27745.7	4.48
	9.175		27522.8	4.49
	9.18333		27896.2	4.5
	9.19167		27760.2	4.51
	9.2		27928.4	4.53
	9.20833		27838.8	4.53
	9.21667		28147.7	4.54
	9.225		28142.4	4.54
	9.23333		27818.5	4.53
	9.24167		28017	4.46
	9.25		27681	4.38
	9.25833		27513.8	4.32
	9.26667		27693.1	4.3
	9.275		27722.1	4.3
	9.28333		27601.7	4.31
	9.29167		27412.6	4.33
	9.3		27476.5	4.35
	9.30833		27473.4	4.37
	9.31667		27291	4.38
	9.325		27314.3	4.4
	9.33333		27061.7	4.41
	9.34167		27101.9	4.42
	9.35		27106.7	4.44
	9.35833		27418.4	4.45
	9.36667		27623	4.46
	9.375		27746.4	4.47
	9.38333		27722.4	4.48
	9.39167		27592.9	4.49
	9.4		27563	4.47
	9.40833		27603.4	4.42
	9.41667		27310.3	4.35
	9.425		27473.9	4.31
	9.43333		27580	4.29
	9.44167		27504.8	4.28
	9.45		27788.2	4.29
	9.45833		27640.6	4.3
	9.46667		27698	4.32
	9.475		28022.5	4.34
	9.48333		27751.8	4.36
	9.49167		28093	4.37
	9.5		28219.7	4.39
	9.50833		28241.4	4.4
	9.51667		28329.6	4.41
	9.525		28390.9	4.43
	9.53333		28640.4	4.44
	9.54167		28100.7	4.45
	9.55		28092.8	4.46
	9.55833		28098.8	4.47
	9.56667		28183	4.46
	9.575		28023.6	4.42
	9.58333		27828	4.37
	9.59167		27870.2	4.34
	9.6		27934.7	4.31
	9.60833		28171.9	4.31
	9.61667		28101	4.31
	9.625		28176	4.33
	9.63333		28024.2	4.35
	9.64167		28389.8	4.37
	9.65		28276.2	4.39
	9.65833		28372.7	4.42
	9.66667		27992.3	4.44
	9.675		28239.5	4.46
	9.68333		28327.4	4.49
	9.69167		28028.3	4.51
	9.7		28280	4.54
	9.70833		28013.5	4.56
	9.71667		28324.3	4.59
	9.725		28127.1	4.6
	9.73333		28157	4.59
	9.74167		27942	4.57
	9.75		27882.5	4.55
	9.75833		28109.3	4.53
	9.76667		28138.2	4.53
	9.775		28337.2	4.53
	9.78333		28322.8	4.53
	9.79167		28494.4	4.53
	9.8		28638.2	4.54
	9.80833		28779.1	4.56
	9.81667		28664.6	4.57
	9.825		28521.9	4.58
	9.83333		28554	4.58
	9.84167		28367.5	4.59
	9.85		28495.3	4.6
	9.85833		28174.7	4.61
	9.86667		28325	4.62
	9.875		28059.5	4.63
	9.88333		28066.8	4.63
	9.89167		28353.4	4.62
	9.9		28557.5	4.59
	9.90833		28509.5	4.55
	9.91667		28603.8	4.52
	9.925		28459.8	4.49
	9.93333		28552.7	4.47
	9.94167		28601.7	4.45
	9.95		28672	4.43
	9.95833		28205.8	4.42
	9.96667		28375	4.43
	9.975		28348	4.44
	9.98333		28788.2	4.46
	9.99167		28819	4.47
	10		29178	4.48
	10.0083		28979.2	4.49
	10.0167		29153.9	4.5
	10.025		28937.2	4.51
	10.0333		29192.2	4.53
	10.0417		28911.9	4.54
	10.05		29189.5	4.55
	10.0583		28807.2	4.55
	10.0667		29070.2	4.53
	10.075		28792.1	4.49
	10.0833		28702.2	4.47
	10.0917		29198.9	4.46
	10.1		29011.3	4.44
	10.1083		28940.8	4.43
	10.1167		28862.7	4.42
	10.125		29153.1	4.41
	10.1333		29353.6	4.4
	10.1417		29104	4.4
	10.15		29159.2	4.41
	10.1583		29358.3	4.41
	10.1667		29719.9	4.42
	10.175		29214.2	4.43
	10.1833		29242.2	4.44
	10.1917		29253.9	4.45
	10.2		29159.9	4.47
	10.2083		28958.9	4.48
	10.2167		29125.3	4.49
	10.225		28989.8	4.49
	10.2333		29503.9	4.45
	10.2417		29322.9	4.43
	10.25		29725	4.43
	10.2583		29753.9	4.42
	10.2667		29722.3	4.42
	10.275		29109.3	4.42
	10.2833		29561	4.42
	10.2917		29332.1	4.42
	10.3		29576.3	4.42
	10.3083		29583.3	4.43
	10.3167		29469.6	4.43
	10.325		29464.1	4.43
	10.3333		29054.8	4.43
	10.3417		29400.2	4.42
	10.35		28946.5	4.42
	10.3583		29249.5	4.42
	10.3667		28823	4.42
	10.375		28951.3	4.41
	10.3833		29247.1	4.4
	10.3917		29134.1	4.39
	10.4		29438.2	4.32
	10.4083		29416.3	4.3
	10.4167		29314.5	4.3
	10.425		29599.2	4.29
	10.4333		29699.8	4.29
	10.4417		29961.7	4.29
	10.45		29861	4.29
	10.4583		29631.8	4.29
	10.4667		29678.5	4.28
	10.475		29815.4	4.28
	10.4833		29463.3	4.28
	10.4917		29692.5	4.28
	10.5		29657.3	4.28
	10.5083		29732.2	4.29
	10.5167		29851.5	4.29
	10.525		29327.3	4.29
	10.5333		29473.4	4.29
	10.5417		29938.5	4.29
	10.55		29596.3	4.28
	10.5583		29626.4	4.27
	10.5667		29589.5	4.23
	10.575		30062.4	4.2
	10.5833		29868.6	4.2
	10.5917		30097.2	4.21
	10.6		30045.2	4.2
	10.6083		29734.3	4.19
	10.6167		30301.7	4.18
	10.625		30218.3	4.16
	10.6333		29981.8	4.15
	10.6417		30005.2	4.14
	10.65		29559	4.13
	10.6583		29667.6	4.13
	10.6667		29569.2	4.12
	10.675		28829.8	4.12
	10.6833		29090	4.11
	10.6917		29224.5	4.11
	10.7		29563.8	4.11
	10.7083		29393.5	4.11
	10.7167		29895	4.1
	10.725		29885.4	4.09
	10.7333		29875.8	4.03
	10.7417		30266.1	4.02
	10.75		30281.9	4.03
	10.7583		30286.2	4.04
	10.7667		30573.7	4.04
	10.775		30444	4.03
	10.7833		30327	4.01
	10.7917		30568.3	3.99
	10.8		30891.8	3.98
	10.8083		30344.4	3.98
	10.8167		30364.1	3.98
	10.825		30889.6	3.98
	10.8333		30675.4	3.98
	10.8417		30593.7	3.98
	10.85		30790.7	3.99
	10.8583		30691.1	3.99
	10.8667		30574.6	4
	10.875		31132.5	4
	10.8833		31259	4
	10.8917		30536	3.99
	10.9		30812.9	3.94
	10.9083		31216	3.92
	10.9167		31054.1	3.93
	10.925		31705.1	3.94
	10.9333		31506.5	3.94
	10.9417		31137.5	3.93
	10.95		31690.3	3.92
	10.9583		31431.5	3.92
	10.9667		31087.5	3.91
	10.975		31101.1	3.9
	10.9833		31266.3	3.9
	10.9917		30652.7	3.89
	11		30811.5	3.89
	11.0083		31105.6	3.89
	11.0167		31201.4	3.89
	11.025		31124.8	3.9
	11.0333		31516.8	3.94
	11.0417		31452.7	3.94
	11.05		31533.8	3.93
	11.0583		31039.8	3.92
	11.0667		31002.2	3.86
	11.075		31107.4	3.82
	11.0833		31328.8	3.82
	11.0917		31309.4	3.82
	11.1		31322.1	3.83
	11.1083		31293.8	3.84
	11.1167		30901.3	3.84
	11.125		31033.5	3.84
	11.1333		31070.6	3.84
	11.1417		30944	3.84
	11.15		31171.7	3.84
	11.1583		31405.8	3.84
	11.1667		32015	3.84
	11.175		31690.6	3.84
	11.1833		31642.2	3.84
	11.1917		31917	3.84
	11.2		32329.9	3.84
	11.2083		32656.6	3.83
	11.2167		32047.6	3.83
	11.225		31974	3.8
	11.2333		32128.4	3.72
	11.2417		32093	3.69
	11.25		32669.4	3.69
	11.2583		32089.6	3.71
	11.2667		31978.8	3.73
	11.275		32495.6	3.74
	11.2833		33115.4	3.75
	11.2917		33040.6	3.76
	11.3		32806.4	3.76
	11.3083		32438.4	3.77
	11.3167		32143.2	3.77
	11.325		32033.5	3.78
	11.3333		32242	3.79
	11.3417		32432.5	3.8
	11.35		32908.6	3.81
	11.3583		32379.6	3.82
	11.3667		32005.4	3.84
	11.375		32701.5	3.84
	11.3833		32639.8	3.83
	11.3917		32874.7	3.79
	11.4		33191.2	3.69
	11.4083		32857.3	3.65
	11.4167		32956.8	3.64
	11.425		32368.9	3.63
	11.4333		32489.3	3.62
	11.4417		32238.3	3.62
	11.45		32497.2	3.62
	11.4583		32392.1	3.61
	11.4667		32425.5	3.61
	11.475		32004.9	3.6
	11.4833		32449.3	3.6
	11.4917		33277.3	3.59
	11.5		32904.2	3.59
	11.5083		32517.8	3.59
	11.5167		32319.9	3.58
	11.525		32394.8	3.58
	11.5333		32829.9	3.59
	11.5417		33331.7	3.59
	11.55		33089.8	3.58
	11.5583		32563.7	3.49
	11.5667		32945	3.42
	11.575		33131.3	3.39
	11.5833		33536.5	3.39
	11.5917		33747.2	3.4
	11.6		33576.9	3.42
	11.6083		33670.4	3.44
	11.6167		33674.2	3.46
	11.625		33744.5	3.47
	11.6333		34131	3.47
	11.6417		34023.2	3.48
	11.65		33434.6	3.47
	11.6583		33729	3.47
	11.6667		33923	3.47
	11.675		33076.6	3.46
	11.6833		33036.9	3.46
	11.6917		33636.1	3.46
	11.7		33298.9	3.46
	11.7083		33388.4	3.46
	11.7167		33293.3	3.46
	11.725		33509.6	3.38
	11.7333		33717.8	3.32
	11.7417		34191.7	3.29
	11.75		34005.6	3.28
	11.7583		33790.9	3.28
	11.7667		33235	3.3
	11.775		33616.9	3.33
	11.7833		33704.7	3.36
	11.7917		34056.5	3.39
	11.8		34504.4	3.4
	11.8083		34380	3.4
	11.8167		34506.2	3.41
	11.825		34541.6	3.41
	11.8333		34144.7	3.41
	11.8417		33933	3.42
	11.85		33961.6	3.43
	11.8583		33500.7	3.43
	11.8667		33714.6	3.44
	11.875		33891	3.44
	11.8833		33877.5	3.45
	11.8917		33580.4	3.4
	11.9		34061.3	3.33
	11.9083		34584.4	3.31
	11.9167		33788.8	3.31
	11.925		34311.1	3.32
	11.9333		34124.1	3.33
	11.9417		34623.7	3.35
	11.95		34620.4	3.36
	11.9583		34428.4	3.36
	11.9667		33455.3	3.36
	11.975		33225.6	3.35
	11.9833		34000.8	3.36
	11.9917		34160.7	3.36
	12		34370.2	3.37
	12.0083		35431.9	3.38
	12.0167		35835.1	3.38
	12.025		34758.1	3.39
	12.0333		36128.3	3.4
	12.0417		35334.4	3.4
	12.05		35237.2	3.41
	12.0583		35800	3.37
	12.0667		34827.2	3.3
	12.075		35323.6	3.28
	12.0833		35749.1	3.28
	12.0917		34516.3	3.3
	12.1		33788.5	3.31
	12.1083		34423.4	3.33
	12.1167		35339.7	3.35
	12.125		35578.8	3.35
	12.1333		35710.6	3.35
	12.1417		34939	3.35
	12.15		35683.5	3.35
	12.1583		35413.5	3.36
	12.1667		35540.5	3.36
	12.175		35580.7	3.37
	12.1833		35413.1	3.38
	12.1917		36041.2	3.39
	12.2		35333.8	3.39
	12.2083		35751.2	3.4
	12.2167		35209	3.4
	12.225		35552.3	3.34
	12.2333		35119.6	3.29
	12.2417		35109.3	3.26
	12.25		34406.2	3.26
	12.2583		34565.4	3.27
	12.2667		34927.3	3.29
	12.275		35891.7	3.31
	12.2833		36202	3.33
	12.2917		36301.7	3.34
	12.3		36003.6	3.34
	12.3083		36932.3	3.34
	12.3167		36563.6	3.34
	12.325		35894.2	3.35
	12.3333		35460.8	3.35
	12.3417		35910.2	3.36
	12.35		36913.2	3.37
	12.3583		36728.5	3.37
	12.3667		36228.4	3.38
	12.375		35891.6	3.39
	12.3833		35482.2	3.39
	12.3917		34756.2	3.31
	12.4		35880.7	3.26
	12.4083		36465	3.24
	12.4167		36432.8	3.24
	12.425		35763.7	3.25
	12.4333		35856.3	3.27
	12.4417		36136.4	3.29
	12.45		36140.4	3.31
	12.4583		35803.4	3.32
	12.4667		35870.6	3.33
	12.475		35761.6	3.33
	12.4833		36055	3.33
	12.4917		36125.6	3.33
	12.5		35233.7	3.34
	12.5083		35871.1	3.35
	12.5167		35341.1	3.35
	12.525		35891.8	3.36
	12.5333		36219.5	3.37
	12.5417		35926.1	3.37
	12.55		35961.7	3.37
	12.5583		35807.2	3.3
	12.5667		36502.2	3.25
	12.575		36155.9	3.23
	12.5833		36025.6	3.22
	12.5917		35646.6	3.24
	12.6		36286.8	3.26
	12.6083		36575.9	3.28
	12.6167		36550.6	3.29
	12.625		36433.2	3.31
	12.6333		36965	3.31
	12.6417		36945	3.32
	12.65		37276.4	3.32
	12.6583		36849.8	3.32
	12.6667		36558.6	3.33
	12.675		37511.2	3.33
	12.6833		37074.2	3.34
	12.6917		35637.5	3.35
	12.7		36177.7	3.35
	12.7083		36805.3	3.36
	12.7167		36589.9	3.36
	12.725		36816.6	3.29
	12.7333		36590.2	3.25
	12.7417		36517.8	3.23
	12.75		36948.2	3.22
	12.7583		36930.4	3.24
	12.7667		36075.2	3.25
	12.775		36793.9	3.27
	12.7833		37255	3.29
	12.7917		37498	3.3
	12.8		36907.4	3.31
	12.8083		37385.2	3.31
	12.8167		37695.2	3.32
	12.825		37061	3.32
	12.8333		36956.7	3.32
	12.8417		36882.6	3.33
	12.85		37797.6	3.33
	12.8583		37930.6	3.34
	12.8667		38005.8	3.35
	12.875		37471.9	3.35
	12.8833		37621.1	3.36
	12.8917		37201.4	3.29
	12.9		37527.1	3.25
	12.9083		37844.7	3.23
	12.9167		37768.2	3.22
	12.925		37458.3	3.23
	12.9333		37193.7	3.25
	12.9417		36642.3	3.27
	12.95		36672.3	3.29
	12.9583		37106.6	3.3
	12.9667		37778.1	3.3
	12.975		37829.7	3.31
	12.9833		37111.1	3.31
	12.9917		36088.2	3.31
	13		36879.7	3.32
	13.0083		36949.2	3.32
	13.0167		37097.2	3.33
	13.025		37145.7	3.33
	13.0333		37149.7	3.34
	13.0417		37030.7	3.35
	13.05		37647	3.35
	13.0583		38402.3	3.27
	13.0667		39078.2	3.24
	13.075		38981.4	3.22
	13.0833		37992.6	3.21
	13.0917		37429.7	3.23
	13.1		38446.8	3.24
	13.1083		37822.6	3.26
	13.1167		37852	3.28
	13.125		38172.9	3.29
	13.1333		37784.6	3.3
	13.1417		38409.7	3.3
	13.15		38267.3	3.3
	13.1583		37544.4	3.31
	13.1667		37551.1	3.31
	13.175		37831.4	3.31
	13.1833		38116.8	3.32
	13.1917		37993.8	3.33
	13.2		38556.4	3.33
	13.2083		37502.6	3.34
	13.2167		37601.5	3.34
	13.225		38580.2	3.27
	13.2333		39084.4	3.23
	13.2417		38651.5	3.21
	13.25		37936.6	3.21
	13.2583		38256.7	3.22
	13.2667		39068.4	3.24
	13.275		38027.2	3.25
	13.2833		38195.1	3.27
	13.2917		38242.2	3.28
	13.3		38749.7	3.29
	13.3083		39172.9	3.3
	13.3167		38289.3	3.3
	13.325		38398.9	3.3
	13.3333		38138.1	3.3
	13.3417		38931.3	3.31
	13.35		38290.5	3.31
	13.3583		38744.6	3.32
	13.3667		38751.7	3.32
	13.375		38236	3.33
	13.3833		38728.4	3.33
	13.3917		39414.5	3.26
	13.4		39212.3	3.22
	13.4083		38547	3.2
	13.4167		38165.1	3.2
	13.425		38215.1	3.22
	13.4333		38875.5	3.24
	13.4417		39158.7	3.25
	13.45		39690.1	3.27
	13.4583		39337.2	3.28
	13.4667		39221.1	3.28
	13.475		38827.5	3.29
	13.4833		38900.8	3.29
	13.4917		39722.1	3.29
	13.5		38856.3	3.3
	13.5083		38141.2	3.3
	13.5167		38749.2	3.31
	13.525		39892.8	3.31
	13.5333		40249.6	3.32
	13.5417		39784	3.32
	13.55		38409.7	3.32
	13.5583		39102.3	3.25
	13.5667		39357.6	3.21
	13.575		39439.5	3.19
	13.5833		39150.7	3.19
	13.5917		38918.2	3.2
	13.6		38871.7	3.23
	13.6083		38608	3.24
	13.6167		38883	3.26
	13.625		39422.9	3.27
	13.6333		38271.5	3.28
	13.6417		38829.2	3.28
	13.65		38448.7	3.28
	13.6583		39240.2	3.29
	13.6667		38660.3	3.29
	13.675		38684.8	3.29
	13.6833		39228.8	3.3
	13.6917		38920.1	3.3
	13.7		40677.8	3.31
	13.7083		39750	3.31
	13.7167		38776.7	3.32
	13.725		39751.8	3.24
	13.7333		38831.7	3.2
	13.7417		39144	3.18
	13.75		38657.8	3.18
	13.7583		38992.2	3.19
	13.7667		38501.6	3.21
	13.775		38448.2	3.23
	13.7833		38550.8	3.25
	13.7917		38812.5	3.26
	13.8		39309.3	3.27
	13.8083		38602.4	3.27
	13.8167		39016.3	3.28
	13.825		38320.9	3.28
	13.8333		38012.4	3.28
	13.8417		37711.5	3.29
	13.85		37115.4	3.29
	13.8583		38649	3.3
	13.8667		38390.5	3.3
	13.875		38838.8	3.3
	13.8833		37466.1	3.31
	13.8917		37875.6	3.22
	13.9		37419.3	3.19
	13.9083		37264.9	3.17
	13.9167		38043	3.17
	13.925		37282.6	3.18
	13.9333		36525.9	3.19
	13.9417		36600.6	3.21
	13.95		36046.9	3.23
	13.9583		34899.5	3.25
	13.9667		35353.9	3.26
	13.975		34661.9	3.26
	13.9833		35078.6	3.27
	13.9917		34065.1	3.27
	14		33600.5	3.28
	14.0083		33824.3	3.28
	14.0167		34655.6	3.28
	14.025		33840.7	3.29
	14.0333		34376.2	3.29
	14.0417		34475.1	3.3
	14.05		33258.8	3.3
	14.0583		32886.7	3.21
	14.0667		34839.8	3.18
	14.075		33970.5	3.16
	14.0833		32616.5	3.15
	14.0917		31024.1	3.16
	14.1		31270.6	3.18
	14.1083		31234	3.2
	14.1167		30834.5	3.22
	14.125		30328.8	3.24
	14.1333		29840.4	3.25
	14.1417		29846.7	3.26
	14.15		29259.5	3.26
	14.1583		26536.6	3.27
	14.1667		28132.2	3.27
	14.175		27808.3	3.27
	14.1833		27288.5	3.28
	14.1917		27158.5	3.28
	14.2		26607.7	3.29
	14.2083		27352.3	3.29
	14.2167		26669.6	3.29
	14.225		24651.8	3.21
	14.2333		24620.2	3.18
	14.2417		25214.8	3.15
	14.25		22837.2	3.14
	14.2583		23334.7	3.15
	14.2667		21981.7	3.17
	14.275		22658.2	3.2
	14.2833		20568.2	3.21
	14.2917		19859.2	3.23
	14.3		19437.2	3.24
	14.3083		19588.5	3.25
	14.3167		18445.3	3.26
	14.325		17829.1	3.26
	14.3333		18222.6	3.27
	14.3417		18025.2	3.27
	14.35		16546.7	3.27
	14.3583		16076.7	3.28
	14.3667		14363	3.28
	14.375		14763	3.28
	14.3833		14046	3.28
	14.3917		14892.6	3.2
	14.4		14240.5	3.17
	14.4083		13517.7	3.14
	14.4167		12378.7	3.13
	14.425		11620	3.15
	14.4333		10677.8	3.17
	14.4417		10244.6	3.19
	14.45		9825.82	3.21
	14.4583		9120.62	3.23
	14.4667		8000.9	3.24
	14.475		7913.06	3.25
	14.4833		7836.79	3.25
	14.4917		6444.14	3.26
	14.5		6818.14	3.26
	14.5083		5921.32	3.26
	14.5167		5511.27	3.27
	14.525		5001.87	3.27
	14.5333		4936.1	3.28
	14.5417		4249.24	3.28
	14.55		4115	3.28
	14.5583		3612.87	3.2
	14.5667		3450.17	3.17
	14.575		3214.02	3.15
	14.5833		3078.26	3.14
	14.5917		2945.95	3.15
	14.6		2331.5	3.17
	14.6083		2134.93	3.19
	14.6167		1814.19	3.21
	14.625		1672.98	3.22
	14.6333		1542.92	3.24
	14.6417		1405.25	3.24
	14.65		1213.65	3.25
	14.6583		1237.66	3.26
	14.6667		1144.29	3.26
	14.675		994.123	3.26
	14.6833		912.281	3.27
	14.6917		902.336	3.27
	14.7		845.258	3.28
	14.7083		719.341	3.28
	14.7167		707.211	3.28
	14.725		642.372	3.2
	14.7333		595.921	3.17
	14.7417		574.879	3.15
	14.75		548.195	3.14
	14.7583		503.269	3.15
	14.7667		466.592	3.17
	14.775		471.699	3.19
	14.7833		429.772	3.21
	14.7917		424.994	3.22
	14.8		408.164	3.23
	14.8083		396.011	3.24
	14.8167		379.499	3.25
	14.825		392.341	3.25
	14.8333		385.088	3.26
	14.8417		357.168	3.26
	14.85		361.868	3.27
	14.8583		355.437	3.27
	14.8667		359.713	3.27
	14.875		349.709	3.28
	14.8833		479.93	3.28
	14.8917		338.258	3.2
	14.9		330.56	3.17
	14.9083		332.849	3.15
	14.9167		319.659	3.14
	14.925		328.341	3.15
	14.9333		325.433	3.17
	14.9417		327.447	3.19
	14.95		308.288	3.2
	14.9583		323.302	3.22
	14.9667		305.346	3.23
	14.975		319.942	3.24
	14.9833		320.579	3.25
	14.9917		303.021	3.25
	15		304.628	3.26
	15.0083		301.988	3.26
	15.0167		298.799	3.26
	15.025		292.656	3.27
	15.0333		288.75	3.27
	15.0417		287.326	3.28
	15.05		302.413	3.28
	15.0583		310.089	3.2
	15.0667		285.41	3.16
	15.075		280.474	3.15
	15.0833		291.879	3.14
	15.0917		285.114	3.15
	15.1		271.155	3.17
	15.1083		286.372	3.18
	15.1167		276.612	3.2
	15.125		275.242	3.22
	15.1333		278.845	3.23
	15.1417		267.522	3.24
	15.15		269.323	3.25
	15.1583		298.08	3.25
	15.1667		268.721	3.25
	15.175		271.361	3.26
	15.1833		261.573	3.26
	15.1917		264.193	3.27
	15.2		267.978	3.27
	15.2083		302.936	3.27
	15.2167		259.943	3.27
	15.225		269.832	3.19
	15.2333		272	3.16
	15.2417		264.372	3.15
	15.25		269.946	3.14
	15.2583		265.068	3.14
	15.2667		280.491	3.16
	15.275		263.975	3.18
	15.2833		283.656	3.2
	15.2917		286.804	3.21
	15.3		265.122	3.22
	15.3083		249.406	3.23
	15.3167		269.076	3.24
	15.325		280.256	3.25
	15.3333		257.688	3.25
	15.3417		265.065	3.25
	15.35		255.063	3.26
	15.3583		251.778	3.26
	15.3667		294.893	3.27
	15.375		276.065	3.27
	15.3833		279.595	3.27
	15.3917		265.849	3.2
	15.4		267.528	3.16
	15.4083		273.153	3.15
	15.4167		263.708	3.13
	15.425		266.03	3.14
	15.4333		265.785	3.16
	15.4417		256.036	3.18
	15.45		297.1	3.2
	15.4583		258.081	3.21
	15.4667		278.355	3.22
	15.475		252.439	3.23
	15.4833		255.786	3.24
	15.4917		252.574	3.24
	15.5		276.218	3.25
	15.5083		254.81	3.25
	15.5167		269.524	3.26
	15.525		258.932	3.26
	15.5333		263.211	3.27
	15.5417		267.935	3.27
	15.55		258.176	3.27
	15.5583		252.149	3.2
	15.5667		310.407	3.15
	15.575		258.685	3.14
	15.5833		251.27	3.13
	15.5917		252.324	3.13
	15.6		256.506	3.15
	15.6083		263.478	3.17
	15.6167		252.164	3.19
	15.625		276.246	3.2
	15.6333		259.806	3.22
	15.6417		283.423	3.23
	15.65		271.385	3.24
	15.6583		257.346	3.24
	15.6667		260.046	3.25
	15.675		256.117	3.25
	15.6833		248.044	3.25
	15.6917		248.248	3.26
	15.7		278.381	3.26
	15.7083		271.351	3.27
	15.7167		262.683	3.27
	15.725		265.808	3.19
	15.7333		416.974	3.15
	15.7417		262.752	3.13
	15.75		261.524	3.13
	15.7583		255.617	3.13
	15.7667		244.402	3.15
	15.775		271.582	3.16
	15.7833		252.444	3.18
	15.7917		252.07	3.2
	15.8		254.866	3.21
	15.8083		249.298	3.22
	15.8167		267.253	3.23
	15.825		269.937	3.24
	15.8333		256.526	3.24
	15.8417		265.917	3.25
	15.85		263.383	3.25
	15.8583		259.638	3.25
	15.8667		259.048	3.26
	15.875		269.371	3.26
	15.8833		263.33	3.21
	15.8917		269.656	3.18
	15.9		253.653	3.15
	15.9083		284.506	3.12
	15.9167		270.419	3.11
	15.925		275.363	3.12
	15.9333		258.516	3.14
	15.9417		269.619	3.16
	15.95		267.413	3.17
	15.9583		269.469	3.19
	15.9667		252.543	3.2
	15.975		269.711	3.21
	15.9833		268.204	3.22
	15.9917		274.466	3.23
	16		264.074	3.24
	16.0083		266.577	3.24
	16.0167		258.288	3.24
	16.025		264.439	3.25
	16.0333		253.592	3.25
	16.0417		262.652	3.26
	16.05		268.389	3.22
	16.0583		263.974	3.18
	16.0667		269.125	3.15
	16.075		275.048	3.11
	16.0833		273.566	3.1
	16.0917		249.479	3.11
	16.1		278.409	3.13
	16.1083		260.16	3.15
	16.1167		265.346	3.17
	16.125		257.032	3.18
	16.1333		264.925	3.2
	16.1417		267.518	3.21
	16.15		267.936	3.22
	16.1583		271.996	3.22
	16.1667		254.366	3.23
	16.175		259.676	3.24
	16.1833		250.055	3.24
	16.1917		275.668	3.24
	16.2		262.586	3.25
	16.2083		253.747	3.25
	16.2167		261.14	3.22
	16.225		256.994	3.17
	16.2333		299.439	3.14
	16.2417		253.885	3.11
	16.25		264.514	3.09
	16.2583		254.642	3.1
	16.2667		263.871	3.12
	16.275		257.436	3.14
	16.2833		252.386	3.15
	16.2917		257.474	3.17
	16.3		264.662	3.19
	16.3083		254.172	3.2
	16.3167		246.414	3.21
	16.325		247.748	3.22
	16.3333		258.787	3.23
	16.3417		262.747	3.23
	16.35		285.227	3.23
	16.3583		259.759	3.24
	16.3667		249.814	3.24
	16.375		255.156	3.24
	16.3833		257.314	3.24
	16.3917		247.931	3.17
	16.4		247.084	3.13
	16.4083		331.661	3.09
	16.4167		251.804	3.08
	16.425		270.463	3.09
	16.4333		257.849	3.11
	16.4417		248.712	3.13
	16.45		263.158	3.14
	16.4583		281.093	3.16
	16.4667		268.051	3.18
	16.475		257.463	3.19
	16.4833		257.43	3.21
	16.4917		257.134	3.22
	16.5		255.951	3.22
	16.5083		245.551	3.23
	16.5167		258.482	3.23
	16.525		266.182	3.23
	16.5333		260.393	3.23
	16.5417		257.971	3.24
	16.55		252.505	3.23
	16.5583		252.542	3.16
	16.5667		256.583	3.12
	16.575		298.402	3.08
	16.5833		273.456	3.07
	16.5917		358.386	3.08
	16.6		262.601	3.1
	16.6083		270.834	3.12
	16.6167		263.447	3.14
	16.625		288.621	3.16
	16.6333		254.4	3.17
	16.6417		263.585	3.19
[truncated: 287 more rows]

## Sheet: Figure 6a
t/min	pH 5,47	5.93	6.28	6.58	6.79	7.07	7.49
2.5	0.998004	1	0.996654	1	1	1	1
7.5	0.995358	1.00247	1	0.994406	0.944451	0.72973	0.801187
12.5	0.993363	1.00575	0.996206	0.988708	0.893276	0.559459	0.655786
17.5	0.996816	1.00334	0.999172	0.98042	0.842538	0.456757	0.543027
22.5	0.992062	1.00356	0.986379	0.971174	0.797527	0.386486	0.454006
27.5	0.996547	1.00193	0.98969	0.96141	0.754304	0.345946	0.385757
32.5	0.994887	1.00556	0.985935	0.951024	0.714462	0.316216	0.338279
37.5	0.995201	1.00417	0.988871	0.939836	0.673148	0.302703	0.305638
42.5	0.993228	1.00643	0.987642	0.928233	0.649131	0.294595	0.281009
47.5	0.991636	1.00503	0.987744	0.917122	0.605551	0.291892	0.262315
52.5	0.992264	1.00656	1.00317	0.903292	0.577438	0.281081	0.251929
57.5	0.996636	1.01007	1.00198	0.89143	0.556841	0.281081	0.248368
62.5	0.993564	1.00711	0.986822	0.879982	0.534017	0.283784	0.241246
67.5	0.993654	1.00693	0.986515	0.868043	0.49827	0.278378	0.238576
72.5	1	1.00461	0.981838	0.85486	0.487017	0.281081	0.237982
77.5	0.998498	1.00419	1	0.84349	0.466062	0.281081	0.233828
82.5	0.988295	1.00777	0.987369	0.829453	0.451151	0.278378	0.232641
87.5	0.990134	1.00883	0.983921	0.818264	0.431946	0.275676	0.234718
92.5	0.993609	1.00374	0.984057	0.803217	0.42276	0.272973	0.234421
97.5	0.995784	1.00535	0.981736	0.792702	0.411269	0.278378	0.232344
102.5	0.9963	1.00506	0.982487	0.780166	0.395042	0.275676	0.233828
107.5	0.992062	1.00625	0.979926	0.768563	0.389153	0.281081	0.234125
112.5	0.999103	1.00509	0.996927	0.756468	0.368937	0.278378	0.234421
117.5	0.988317	1.00469	0.978595	0.746601	0.350587	0.275676
122.5	0.994529	1.00814	0.977912	0.733547	0.350193	0.275676
127.5	0.991972	1.0068	0.97501	0.724534	0.334029	0.278378
132.5	0.994618	1.00654	0.975283	0.711326	0.328176	0.275676
137.5	0.997354	1.00532	0.978629	0.702028	0.322987	0.272973
142.5	0.991479	1.00574	0.971835	0.691746	0.316824	0.275676
147.5	0.993878	1.00603	0.970572	0.682603	0.311666	0.275676
152.5	0.994551	1.00669	0.983852	0.673124	0.306084	0.272973
157.5	0.995134	1.00466	0.968626	0.663904	0.305487	0.275676
162.5	0.998206	1.00761	0.968933	0.654347	0.300513	0.275676
167.5	0.99399	1.00583	0.967227	0.64549	0.300581	0.27027
172.5	0.993206	1.00578	0.966988	0.636839	0.312454	0.272973
177.5	0.994596	1.00606	0.965281	0.629303	0.313504	0.272973
182.5	0.99056	1.0074	0.976581	0.620652	0.313209	0.275676
187.5	0.998946	1.00201	0.957907	0.612675	0.30771	0.272973
192.5	0.994955	1.00537	0.960023	0.605268	0.305404	0.272973
197.5	0.991479	1.00372	0.970026	0.598249	0.299606	0.272973
202.5	0.993609	1.00765	0.956234	0.589651	0.302255	0.275676
207.5	0.989842	1.00582	0.954151	0.582606	0.298501	0.275676
212.5	0.993968	1.00591	0.95323	0.578229	0.301551	0.27
217.5	0.992443	1.00488	0.946265	0.57064	0.302457	0.27027
222.5	0.993968	1.0049	0.94787	0.564917	0.300744	0.269459
227.5	0.993587	1.00475	0.943568	0.558571	0.296728	0.27027
232.5	0.994103	1.00272	0.94251	0.552381	0.294859	0.268108
237.5	0.989775	1.00309	0.938789	0.548548	0.301738	0.272973
242.5	0.993161	1.00685	0.939233	0.54083	0.293137	0.272973
247.5	0.993161	1.00151	0.936467	0.535806	0.294787	0.266757
252.5	0.992241	1.00358	0.934521	0.529849	0.294425	0.27
257.5	0.990268	1.00554	0.930425	0.525886	0.29023	0.269189
262.5	0.990896	1.00496	0.930459	0.52081	0.29724	0.264324
267.5	0.99399	1.00084	0.930971	0.51633	0.29291	0.267027
272.5	0.994977	1.00665	0.929571	0.513688	0.29128	0.267568
277.5	0.991614	1.00487	0.922982	0.509	0.292473	0.264595
282.5	0.994013	1.00142	0.921788	0.504545	0.291284	0.268108
287.5	0.991434	1.00393	0.921275	0.498563	0.290465	0.267838
292.5	0.990335	1.00453	0.919295	0.495973	0.291189	0.268649
297.5	0.99334	1.00356	0.913048	0.492968	0.289328	0.268649
302.5	0.986142	1.00528	0.912058	0.489653	0.28891	0.267568
307.5	0.992241	1.00214	0.910419	0.485173	0.287669	0.266486
312.5	0.989326	1.0034	0.909566	0.483127	0.290055	0.265405
317.5	0.991838	1.00324	0.910658	0.479034	0.291741	0.263514
322.5	0.990291	1.00443	0.90564	0.476729	0.285145	0.262973
327.5	0.988654	1.00334	0.900553	0.47445	0.291224	0.272973
332.5	0.989192	0.999694	0.898744	0.471316	0.290242	0.267027
337.5	0.989932	1.00258	0.898232	0.467587	0.290803	0.269459
342.5	0.986501	1.00277	0.895125	0.464246	0.292958	0.264865
347.5	0.989708	1.00255	0.896115	0.460206	0.290159	0.269189
352.5	0.989506	1.0019	0.891233	0.459947	0.284612	0.267568
357.5	0.994529	0.999984	0.888502	0.45746	0.288067	0.263514
362.5	0.990044	1.00327	0.887341	0.454974	0.284099	0.266757
367.5	0.990448	1.00156	0.886658	0.451633	0.282707	0.263784
372.5	0.991928	1.00482	0.881196	0.450597	0.286425	0.262973
377.5	0.99047	0.998904	0.881845	0.449017	0.280707	0.265676
382.5	0.990044	1.00256	0.881026	0.445883	0.279069	0.265946
387.5	0.990089	0.998695	0.876246	0.444381	0.282922	0.268378
392.5	0.986389	1.00122	0.873515	0.443889	0.286469	0.267027
397.5	0.986546	1.00276	0.876861	0.439616	0.281331	0.262703
402.5	0.992533	1.00203	0.86679	0.438113	0.281387	0.264324
407.5	0.989192	0.999968	0.863239	0.436482	0.276862	0.268378
412.5	0.989573	1.00161	0.867575	0.435368	0.284532	0.264865
417.5	0.988048	1.00069	0.864571	0.43428	0.28048	0.265946
422.5	0.989282	1.00256	0.859893	0.431613	0.281466	0.266757
427.5	0.988788	1.00074	0.862522	0.430136	0.280977	0.263514
432.5	0.988923	1.00092	0.857572	0.430499	0.280604
437.5	0.991322	1.00122	0.849379	0.427339	0.27757
442.5	0.990425	1.00466	0.853066	0.427339	0.280727
447.5	0.987017	1.00417	0.847057	0.423972	0.279832
452.5	0.991748	1.00295	0.850744	0.425397	0.28316
457.5	0.984819	0.997954	0.850505	0.422677	0.279526
462.5	0.992107	1.00116	0.838966	0.422185	0.280389
467.5	0.991412	1.0019	0.84419	0.420709	0.281431
472.5	0.985111	0.999936	0.835894	0.419777	0.282632
477.5	0.988699	1.00011	0.837191	0.418352	0.276663
482.5	0.987577	1.00121	0.833641	0.417057	0.276353
487.5	0.988497	1.00245	0.834665	0.416539	0.27623
492.5	0.989909	1.00519	0.835109	0.414286	0.281554
497.5	0.987802	1.00491	0.829339	0.41483	0.279021
502.5	0.989461	0.999452	0.828725	0.413328	0.277152
507.5	0.994529	1.00422	0.823228	0.411696	0.277995
512.5	0.988228	0.99776	0.824355	0.413509	0.277029
517.5	0.988317	0.998453	0.821009	0.4111	0.280405
522.5	0.99112	1.00301	0.82159	0.412007	0.278202
527.5	0.989551	1.00171	0.822443	0.4082	0.274122
532.5	0.987936	1.0004	0.818551	0.41123	0.275192
537.5	0.991188	1.00021	0.811894	0.408744	0.278297
542.5	0.987151	0.998131	0.814693	0.407293	0.279148
547.5	0.993497	1.00327	0.809914	0.407734	0.281057
552.5	0.991345	1.00279	0.808002	0.406231	0.27683
557.5	0.988026	1.00053	0.806534	0.406879	0.275582
562.5	0.989461	0.999323	0.805749	0.405817	0.277001
567.5	0.98612	1.00482	0.804076	0.404859	0.278079
572.5	0.984528	0.999662	0.802267	0.403434	0.277248
577.5	0.992847	1.0024	0.798273	0.404781	0.276039
582.5	0.992735	1.00216	0.792571	0.402476	0.27343
587.5	0.988631	1.00503	0.795815	0.403564	0.276846
592.5	0.990492	1.00247	0.792776	0.40245	0.278894
597.5	0.98603	1.00071	0.788065	0.402942	0.276055
602.5	0.991075	1.00177	0.790421	0.401129	0.276309
607.5	0.988609	1.00438	0.783763	0.399161	0.27448
612.5	0.994686	0.999388	0.783525	0.402502	0.274846
617.5	0.993251	1.00317	0.781579	0.398954	0.275991
622.5	0.988833	1.00604	0.781886	0.400016	0.276866
627.5	0.988564	1.00303	0.778028	0.400767	0.277196
632.5	0.984304	1.00293	0.776389	0.397995	0.276599
637.5	0.990089	1.00037	0.775638	0.399782	0.273239
642.5	0.991098	1.00055	0.772429	0.397115	0.278663
647.5	0.991501	1.00124	0.771473	0.398254	0.273426
652.5	0.989528	1.00176	0.769698	0.397607	0.273721
657.5	0.990448	1.00103	0.767035	0.396182	0.274353
662.5	0.991322	1.00103	0.763724	0.398565	0.273804
667.5	0.990291	1.00264	0.76526	0.397426	0.273987
672.5	0.990739	1.0023	0.761983	0.396804	0.273967
677.5	0.98899	1.00234	0.761983	0.395535	0.270802
682.5	0.986882	1.00039	0.756589	0.395354	0.272265
687.5	0.988116	1.00013	0.756555	0.394059	0.272142
692.5	0.985447	1.00131	0.75594	0.396959	0.274098
697.5	0.987645	1.00139	0.753311	0.397011	0.274122
702.5	0.987981	1.0018	0.751127	0.393877	0.274576
707.5	0.988407	1.004	0.750102	0.395949	0.272595
712.5	0.986142	1.00203	0.748839	0.392945	0.273228
717.5	0.990537	0.998518	0.747747	0.39538	0.272723
722.5	0.991143	1.00374	0.742285	0.395923	0.275025
727.5	0.987039	1.0033	0.744947	0.394577	0.271677
732.5	0.990313	1.00161	0.741363	0.394421	0.272357
737.5	0.988138	1.00156	0.736447	0.3938	0.271907
742.5	0.988542	1.00316	0.73713	0.393618	0.273792
747.5	0.990111	1.00135	0.737369	0.393049	0.273637
752.5	0.99047	1.00435	0.736481	0.392246	0.277594
757.5	0.989439	1.0035	0.734125	0.393722	0.271327
762.5	0.992219	1.00242	0.729312	0.389992	0.270333
767.5	0.989304	0.999726	0.73293	0.392298	0.272373
772.5	0.986232	1.00545	0.728117	0.391676	0.271705
777.5	0.987734	1.00306	0.727298	0.392971	0.272047
782.5	0.985739	1.00039	0.730029	0.392893	0.269935
787.5	0.993251	1.00363	0.72501	0.39064	0.273291
792.5	0.991995	1.00079	0.720948	0.392375	0.272333
797.5	0.988811	1.00011	0.720401	0.392298	0.271458
802.5	0.98686	1.00153	0.721904	0.392116	0.269724
807.5	0.98816	1.00335	0.717329	0.390251	0.269546
812.5	0.989282	1.00429	0.71412	0.391495	0.270711
817.5	0.985514	1.00369	0.713881	0.390977	0.274572
822.5	0.988272	1.00287	0.714598	0.391391	0.274587
827.5	0.991703	1.00472	0.710467	0.391391	0.27308
832.5	0.9889	1.00248	0.71074	0.391883	0.275896
837.5	0.992219	1.00317	0.711662	0.3902	0.2718
842.5	0.989192	1.00242	0.70818	0.392867	0.271546
847.5	0.989797	1.00076	0.707429	0.390485	0.269597

## Sheet: Figure 6b
	pH	d H16	d H16	d H18	d H18	d S21
	3.5	8.28	7.224	7.951	6.613	nd
	4.28	8.12	7.11	7.94	6.57	nd
	5.47	7.883	6.968	7.8633	6.592	7.1569
	5.93	7.8463	6.951	7.773	6.558	7.186
	6.28	7.8206	6.935	7.6024	6.489	7.243
	6.58	7.8153	6.93	7.5058	6.465	7.277
	6.79	7.811	6.924	7.4	6.441	7.317
	7.07	7.8065	6.924	nd	nd	7.319

## Sheet: Figure S5b
pH dependency
particle size	pH 5			pH 5.25			pH 5.5			pH 5.75			pH 6			pH 6.25			pH 6.5			pH 6.75			pH 7
0.1 - 10 nm	100	100	100	100	100	100	100	100	100	100	100	100	100	100	100	0	0	0	0	0	94.2	0	91.2	91.8	0	0	90.8
10 - 100 nm	0	0	0	0	0	0	0	0	0	0	0	0	0	0	0	99.5	0	0	0	0	2.6	0	3.6	4.1	0	0	3.8
100 - 1000 nm	0	0	0	0	0	0	0	0	0	0	0	0	0	0	0	0.5	100	100	100	100	3.2	100	5.2	1.4	100	100	5.4
concentration dependency
particle size	0.1 mg/mL			0.2 mg/mL			0.5 mg/mL			0.7 mg/mL			1 mg/mL			1.5 mg/mL			2 mg/mL			5 mg/mL
0.1 - 10 nm	100	100	100	100	100	100	80.2	0	33.5	40.9	0	40.7	0	73.9	99.8	93.5	0	88	0	0	96.5	99.4	99.2	0
10 - 100 nm	0	0	0	0	0	0	0	0	1.7	4.8	0	1.1	0	0	0	0	0	2.4	0	0	2.6	0	0	0
100 - 1000 nm	0	0	0	0	0	0	19.8	100	16.1	54.3	100	14.4	0	26.1	0.2	6.5	100	9.6	100	100	0.9	0.6	0.8	100

## Sheet: Figure S9b
	time (h)	scattering: 638 nm	pH
	0	5768.1	6.23
	0.00833333	4707.55	6.29
	0.0166667	4663.28	6.3
	0.025	4868.92	6.3
	0.0333333	5092.32	6.3
	0.0416667	4989.66	6.3
	0.05	5067.59	6.3
	0.0583333	6168.34	6.3
	0.0666667	5041.09	6.3
	0.075	5030.41	6.3
	0.0833333	5060.66	6.3
	0.0916667	5270.32	6.3
	0.1	5259.56	6.3
	0.108333	5474.82	6.3
	0.116667	5148.67	6.3
	0.125	5195.74	6.3
	0.133333	5364.64	6.3
	0.141667	5385.64	6.3
	0.15	5248.32	6.3
	0.158333	5231.88	6.3
	0.166667	5291.66	6.3
	0.175	5574.68	6.3
	0.183333	5360.44	6.3
	0.191667	5263.68	6.3
	0.2	5256.29	6.3
	0.208333	5518.92	6.3
	0.216667	5686.39	6.3
	0.225	5348.84	6.3
	0.233333	5382.81	6.3
	0.241667	5563.01	6.3
	0.25	5394.34	6.3
	0.258333	5414.69	6.3
	0.266667	5438.61	6.3
	0.275	5336.92	6.29
	0.283333	5494.44	6.29
	0.291667	5399.49	6.29
	0.3	5397.76	6.29
	0.308333	5315.03	6.29
	0.316667	5371	6.29
	0.325	5446.48	6.29
	0.333333	5376.35	6.29
	0.341667	5291.93	6.29
	0.35	5436.63	6.29
	0.358333	5322.28	6.29
	0.366667	5364.69	6.29
	0.375	5308.74	6.29
	0.383333	5454.83	6.29
	0.391667	5521.14	6.29
	0.4	5382.76	6.29
	0.408333	5548.81	6.29
	0.416667	5346.72	6.29
	0.425	5592.3	6.29
	0.433333	5524.59	6.29
	0.441667	5389.84	6.29
	0.45	5428.08	6.29
	0.458333	5377.71	6.29
	0.466667	5633.64	6.29
	0.475	5269.63	6.29
	0.483333	5441.73	6.29
	0.491667	5275.08	6.29
	0.5	5240.32	6.29
	0.508333	5295.09	6.29
	0.516667	5240.6	6.29
	0.525	5194.13	6.29
	0.533333	5350.11	6.29
	0.541667	5296.65	6.29
	0.55	5248.64	6.29
	0.558333	5369.01	6.29
	0.566667	5391.79	6.29
	0.575	5208.95	6.29
	0.583333	5671.14	6.29
	0.591667	8100.26	6.29
	0.6	5516.43	6.29
	0.608333	5410.41	6.29
	0.616667	5371.12	6.29
	0.625	5194.6	6.29
	0.633333	5277.17	6.29
	0.641667	5190.64	6.29
	0.65	5189.36	6.29
	0.658333	5165.34	6.29
	0.666667	5085.4	6.29
	0.675	5069.29	6.29
	0.683333	5131.43	6.29
	0.691667	5183.46	6.29
	0.7	5087.85	6.29
	0.708333	5203.3	6.29
	0.716667	5164.12	6.29
	0.725	5071.23	6.29
	0.733333	5097.05	6.29
	0.741667	5064.38	6.29
	0.75	5124.9	6.29
	0.758333	5054.9	6.29
	0.766667	5219.76	6.29
	0.775	5151.35	6.29
	0.783333	5081.81	6.29
	0.791667	5334.2	6.29
	0.8	5013.9	6.29
	0.808333	4983.02	6.29
	0.816667	4892.5	6.29
	0.825	4974.59	6.29
	0.833333	4940.3	6.29
	0.841667	4914.59	6.29
	0.85	5237.84	6.29
	0.858333	4921.78	6.29
	0.866667	4853.01	6.29
	0.875	4941.1	6.29
	0.883333	4853.01	6.29
	0.891667	4887.97	6.29
	0.9	4706.52	6.29
	0.908333	4758.54	6.29
	0.916667	4754.12	6.29
	0.925	4776.23	6.29
	0.933333	4772.23	6.29
	0.941667	4800.98	6.29
	0.95	4930.26	6.29
	0.958333	5044.24	6.29
	0.966667	4932.76	6.29
	0.975	4653.95	6.29
	0.983333	4730.44	6.29
	0.991667	4614.82	6.29
	1	4670.39	6.29
	1.00833	4647.3	6.29
	1.01667	4599.4	6.29
	1.025	4788.76	6.29
	1.03333	4666.57	6.29
	1.04167	4689.03	6.29
	1.05	4526.6	6.29
	1.05833	4583.06	6.29
	1.06667	4830.52	6.29
	1.075	4632.16	6.29
	1.08333	4560.34	6.28
	1.09167	4591.31	6.28
	1.1	4497.78	6.28
	1.10833	5108.41	6.28
	1.11667	4455.43	6.28
	1.125	4425.32	6.28
	1.13333	4722.56	6.28
	1.14167	4453.07	6.28
	1.15	4644.4	6.28
	1.15833	5488.69	6.28
	1.16667	4616.75	6.28
	1.175	4506.94	6.28
	1.18333	4432.32	6.28
	1.19167	4520.19	6.28
	1.2	4690.43	6.28
	1.20833	4343.73	6.28
	1.21667	4434.67	6.28
	1.225	4423.13	6.28
	1.23333	4489.35	6.28
	1.24167	4501.99	6.28
	1.25	4273.01	6.28
	1.25833	4309.51	6.28
	1.26667	4372.19	6.28
	1.275	4342.7	6.28
	1.28333	4259.31	6.28
	1.29167	4581.97	6.28
	1.3	4356.04	6.28
	1.30833	4311.76	6.28
	1.31667	4346.77	6.28
	1.325	4274.89	6.28
	1.33333	4301.64	6.28
	1.34167	4245.4	6.28
	1.35	4293.42	6.28
	1.35833	4262.16	6.28
	1.36667	4311.91	6.28
	1.375	4208.87	6.28
	1.38333	4159.91	6.28
	1.39167	4265.46	6.28
	1.4	4270.53	6.28
	1.40833	4372.31	6.28
	1.41667	4214.62	6.28
	1.425	4202.19	6.28
	1.43333	4229.73	6.28
	1.44167	4132.26	6.28
	1.45	4168.2	6.28
	1.45833	4176.64	6.28
	1.46667	4152.61	6.28
	1.475	4279.42	6.28
	1.48333	4223.97	6.28
	1.49167	4156.2	6.28
	1.5	4296.3	6.28
	1.50833	4202.67	6.28
	1.51667	4719.84	6.28
	1.525	5069.21	6.28
	1.53333	4828.38	6.28
	1.54167	4835.34	6.28
	1.55	4739.05	6.28
	1.55833	4029.72	6.28
	1.56667	4089.79	6.28
	1.575	4093.76	6.28
	1.58333	4085.32	6.28
	1.59167	4028.08	6.28
	1.6	4103.77	6.28
	1.60833	3980.61	6.28
	1.61667	3923.08	6.28
	1.625	3988.75	6.28
	1.63333	4106.62	6.28
	1.64167	3943.05	6.28
	1.65	4262.03	6.28
	1.65833	3988.92	6.28
	1.66667	3922.03	6.28
	1.675	3942.07	6.28
	1.68333	3911.55	6.28
	1.69167	3902.13	6.28
	1.7	3833.43	6.28
	1.70833	3813.56	6.28
	1.71667	4043.49	6.28
	1.725	3909.11	6.28
	1.73333	3864.28	6.28
	1.74167	3870.48	6.28
	1.75	3829.16	6.28
	1.75833	4095.37	6.28
	1.76667	3911.23	6.28
	1.775	3872.76	6.28
	1.78333	3881.14	6.28
	1.79167	3944.13	6.28
	1.8	3811.89	6.28
	1.80833	3887.13	6.28
	1.81667	3939.06	6.28
	1.825	3853.71	6.28
	1.83333	4081.61	6.28
	1.84167	3850.41	6.28
	1.85	3820.81	6.28
	1.85833	3785.47	6.28
	1.86667	3794.04	6.28
	1.875	3874.86	6.28
	1.88333	3757.22	6.28
	1.89167	3778.3	6.28
	1.9	3708.05	6.28
	1.90833	3721.48	6.28
	1.91667	3772.12	6.28
	1.925	3629.99	6.28
	1.93333	3681.58	6.28
	1.94167	3666.12	6.28
	1.95	3726.54	6.28
	1.95833	3770.26	6.28
	1.96667	3709.71	6.28
	1.975	3824.82	6.28
	1.98333	3986.13	6.28
	1.99167	3910.24	6.28
	2	3752.7	6.28
	2.00833	3966.33	6.28
	2.01667	3761.25	6.28
	2.025	3845.22	6.28
	2.03333	3739.75	6.27
	2.04167	3660.54	6.27
	2.05	3694.44	6.27
	2.05833	3628.65	6.27
	2.06667	3637.81	6.27
	2.075	3613.56	6.27
	2.08333	3621.07	6.27
	2.09167	3620.99	6.27
	2.1	3751.71	6.27
	2.10833	3621.74	6.27
	2.11667	3644.44	6.27
	2.125	3642.13	6.27
	2.13333	3703.49	6.27
	2.14167	3713.51	6.27
	2.15	3681.1	6.27
	2.15833	3629.63	6.27
	2.16667	3593.69	6.27
	2.175	3756.63	6.27
	2.18333	3827.97	6.27
	2.19167	3589.64	6.27
	2.2	3523.55	6.27
	2.20833	3800.3	6.27
	2.21667	3533.74	6.27
	2.225	3501.37	6.27
	2.23333	3547.72	6.27
	2.24167	3487.16	6.27
	2.25	3505.08	6.27
	2.25833	3532.87	6.27
	2.26667	3615.06	6.27
	2.275	3528.51	6.27
	2.28333	3761.04	6.27
	2.29167	3470.35	6.27
	2.3	3405.63	6.27
	2.30833	3532.74	6.27
	2.31667	3567.2	6.27
	2.325	3579.56	6.27
	2.33333	3458.5	6.27
	2.34167	3436.91	6.27
	2.35	3469.63	6.27
	2.35833	3516.8	6.27
	2.36667	3499.77	6.27
	2.375	3469.12	6.27
	2.38333	3526.61	6.27
	2.39167	3886.94	6.27
	2.4	3568.15	6.27
	2.40833	3455.73	6.27
	2.41667	3635.42	6.27
	2.425	3447.32	6.27
	2.43333	3499.3	6.27
	2.44167	3534.39	6.27
	2.45	4137.29	6.27
	2.45833	3342.12	6.27
	2.46667	3403.95	6.27
	2.475	3406.49	6.27
	2.48333	3616.76	6.27
	2.49167	3367.99	6.27
	2.5	3269.69	6.27
	2.50833	3291.89	6.27
	2.51667	3386.83	6.27
	2.525	3330.06	6.27
	2.53333	3389.58	6.27
	2.54167	3307.47	6.27
	2.55	3333.95	6.27
	2.55833	3561.03	6.27
	2.56667	3492.56	6.27
	2.575	3368.61	6.27
	2.58333	3294.8	6.27
	2.59167	3323.68	6.27
	2.6	3315.69	6.27
	2.60833	3297.98	6.27
	2.61667	3370.09	6.27
	2.625	3813.23	6.27
	2.63333	3346.22	6.27
	2.64167	3226.77	6.27
	2.65	3327.48	6.27
	2.65833	3338.54	6.27
	2.66667	3208.94	6.27
	2.675	3223.07	6.27
	2.68333	3301.92	6.27
	2.69167	3256.63	6.27
	2.7	3230.14	6.27
	2.70833	3359.55	6.27
	2.71667	3198.1	6.27
	2.725	3353.43	6.27
	2.73333	3215.37	6.27
	2.74167	3166.33	6.27
	2.75	3243.74	6.27
	2.75833	3222.02	6.27
	2.76667	3104.51	6.27
	2.775	3182.29	6.27
	2.78333	3335.02	6.27
	2.79167	3360.04	6.27
	2.8	3504.09	6.27
	2.80833	3186.55	6.27
	2.81667	3093.2	6.27
	2.825	3208.26	6.27
	2.83333	3185.25	6.27
	2.84167	3081.42	6.27
	2.85	3063.51	6.27
	2.85833	3143.87	6.27
	2.86667	3085.47	6.27
	2.875	3107.94	6.27
	2.88333	3262.29	6.27
	2.89167	3063.53	6.27
	2.9	3062.3	6.27
	2.90833	3083.34	6.27
	2.91667	3096.76	6.27
	2.925	3097.92	6.27
	2.93333	2954.51	6.27
	2.94167	3007.39	6.27
	2.95	3098.67	6.27
	2.95833	3899.87	6.27
	2.96667	3045.46	6.27
	2.975	3069.18	6.27
	2.98333	2990.56	6.27
	2.99167	3056.93	6.27
	3	3110.61	6.27
	3.00833	2979.46	6.27
	3.01667	3011.35	6.27
	3.025	2980.03	6.26
	3.03333	4380.06	6.26
	3.04167	3048.91	6.26
	3.05	3018.97	6.26
	3.05833	2987.32	6.26
	3.06667	3012.18	6.26
	3.075	2954.42	6.26
	3.08333	3220.32	6.26
	3.09167	3011.63	6.26
	3.1	3026.52	6.26
	3.10833	2866.07	6.26
	3.11667	2831.68	6.26
	3.125	2897.39	6.26
	3.13333	2930.09	6.26
	3.14167	2875.27	6.26
	3.15	2929.08	6.26
	3.15833	2984.79	6.26
	3.16667	2926.47	6.26
	3.175	3004.58	6.26
	3.18333	3075.31	6.26
	3.19167	2973.53	6.26
	3.2	2946.21	6.26
	3.20833	2923.88	6.26
	3.21667	2827.46	6.26
	3.225	2947.93	6.26
	3.23333	2844.45	6.26
	3.24167	3737.18	6.26
	3.25	2895.95	6.26
	3.25833	3041.79	6.26
	3.26667	2828.53	6.26
	3.275	2899.55	6.26
	3.28333	2862.6	6.26
	3.29167	3293.17	6.26
	3.3	2972.32	6.26
	3.30833	2926.87	6.26
	3.31667	2842.38	6.26
	3.325	2801.77	6.26
	3.33333	2789.34	6.26
	3.34167	2891.26	6.26
	3.35	2773.34	6.26
	3.35833	2895.93	6.26
	3.36667	2933.82	6.26
	3.375	2871.27	6.26
	3.38333	3028.04	6.26
	3.39167	2800.08	6.26
	3.4	2804.75	6.26
	3.40833	2776.2	6.26
	3.41667	2746.26	6.26
	3.425	2828.92	6.26
	3.43333	2770.12	6.26
	3.44167	2780.02	6.26
	3.45	2830	6.26
	3.45833	3180.56	6.26
	3.46667	2795.46	6.26
	3.475	2776.74	6.26
	3.48333	2836.52	6.26
	3.49167	2874.05	6.26
	3.5	2716.64	6.26
	3.50833	2835.17	6.26
	3.51667	2802.2	6.26
	3.525	2714.72	6.26
	3.53333	2811.1	6.26
	3.54167	2792.23	6.26
	3.55	2688.09	6.26
	3.55833	2718.62	6.26
	3.56667	2730.3	6.26
	3.575	2750.38	6.26
	3.58333	2662.73	6.26
	3.59167	2758.96	6.26
	3.6	2679.2	6.26
	3.60833	2633.77	6.26
	3.61667	2687.45	6.26
	3.625	2675.94	6.26
	3.63333	2660.69	6.26
	3.64167	2925.23	6.26
	3.65	2774.67	6.26
	3.65833	2744.4	6.26
	3.66667	2724.67	6.26
	3.675	2644.06	6.26
	3.68333	2663.98	6.26
	3.69167	2786.3	6.26
	3.7	2758.35	6.26
	3.70833	2658.35	6.26
	3.71667	2605.26	6.26
	3.725	2605.69	6.26
	3.73333	2629.67	6.26
	3.74167	2736.83	6.26
	3.75	2607.02	6.26
	3.75833	2605.08	6.26
	3.76667	2696.74	6.26
	3.775	2729.41	6.26
	3.78333	2599.25	6.26
	3.79167	2723.28	6.26
	3.8	2667.03	6.26
	3.80833	2582.48	6.26
	3.81667	2580.92	6.26
	3.825	2636.24	6.26
	3.83333	2631.4	6.26
	3.84167	2684.9	6.26
	3.85	2742.72	6.26
	3.85833	2577.43	6.26
	3.86667	2610.51	6.26
	3.875	2669.21	6.26
	3.88333	2529.66	6.26
	3.89167	2586.43	6.26
	3.9	2583.9	6.26
	3.90833	2561.66	6.26
	3.91667	2782.61	6.26
	3.925	2604.78	6.26
	3.93333	2632.31	6.26
	3.94167	2636.61	6.26
	3.95	2573.15	6.26
	3.95833	2593.71	6.26
	3.96667	2911.52	6.26
	3.975	2544.3	6.26
	3.98333	2867.66	6.26
	3.99167	2543.42	6.26
	4	2503.77	6.26
	4.00833	2575.43	6.26
	4.01667	2509.98	6.26
	4.025	2467.24	6.26
	4.03333	2458.57	6.26
	4.04167	2447.8	6.26
	4.05	2528	6.26
	4.05833	2552.94	6.26
	4.06667	2476.64	6.26
	4.075	2709.23	6.26
	4.08333	2477.26	6.26
	4.09167	2459.8	6.26
	4.1	2761.33	6.26
	4.10833	2525.87	6.26
	4.11667	2610.45	6.26
	4.125	2544.08	6.26
	4.13333	2457.15	6.26
	4.14167	2498.55	6.26
	4.15	2475.07	6.26
	4.15833	2498.27	6.26
	4.16667	2453.28	6.26
	4.175	2414.71	6.26
	4.18333	2511.72	6.26
	4.19167	2522.09	6.26
	4.2	2437.52	6.26
	4.20833	3042.73	6.26
	4.21667	2691.23	6.26
	4.225	3777.17	6.26
	4.23333	2514.14	6.26
	4.24167	2381.45	6.26
	4.25	2385.97	6.26
	4.25833	2366.78	6.26
	4.26667	2437.51	6.26
	4.275	2488.04	6.26
	4.28333	2373.02	6.25
	4.29167	2613.93	6.25
	4.3	2466.2	6.25
	4.30833	2478.67	6.25
	4.31667	2353.95	6.25
	4.325	2551.34	6.25
	4.33333	2543.55	6.25
	4.34167	2498.86	6.25
	4.35	2415.2	6.25
	4.35833	2384.48	6.25
	4.36667	2384.59	6.25
	4.375	2557.17	6.25
	4.38333	2370.3	6.25
	4.39167	2394.18	6.25
	4.4	2403.24	6.25
	4.40833	2421.75	6.25
	4.41667	2363.53	6.25
	4.425	2510.58	6.25
	4.43333	2477.03	6.25
	4.44167	2384.35	6.25
	4.45	2502.46	6.25
	4.45833	2437.92	6.25
	4.46667	2408.68	6.25
	4.475	2358.47	6.25
	4.48333	2348.35	6.25
	4.49167	2459.29	6.25
	4.5	2382.75	6.25
	4.50833	2451.11	6.25
	4.51667	2387.41	6.25
	4.525	2434.59	6.25
	4.53333	2293.75	6.25
	4.54167	2353.76	6.25
	4.55	2312.19	6.25
	4.55833	2354.61	6.25
	4.56667	2267.73	6.25
	4.575	2371.17	6.25
	4.58333	2324.71	6.25
	4.59167	2315.43	6.25
	4.6	2292.36	6.25
	4.60833	2289.33	6.25
	4.61667	2233.69	6.25
	4.625	2440.33	6.25
	4.63333	2319.5	6.25
	4.64167	2377.11	6.25
	4.65	2353.57	6.25
	4.65833	2358.13	6.25
	4.66667	2472.26	6.25
	4.675	2354.34	6.25
	4.68333	2332.49	6.25
	4.69167	2325.72	6.25
	4.7	2351.47	6.25
	4.70833	2374.69	6.25
	4.71667	2306.55	6.25
	4.725	2354.26	6.25
	4.73333	2261.99	6.25
	4.74167	2295.62	6.25
	4.75	2297.04	6.25
	4.75833	2254.57	6.25
	4.76667	2200.32	6.25
	4.775	2248.53	6.25
	4.78333	2343.51	6.25
	4.79167	2221.89	6.25
	4.8	2278.81	6.25
	4.80833	2430.44	6.25
	4.81667	2325.84	6.25
	4.825	2423.73	6.25
	4.83333	2256.89	6.25
	4.84167	2252.61	6.25
	4.85	2365.65	6.25
	4.85833	2235.72	6.25
	4.86667	2247.84	6.25
	4.875	2367.85	6.25
	4.88333	2245.49	6.25
	4.89167	2245.06	6.25
	4.9	2249.59	6.25
	4.90833	2218.19	6.25
	4.91667	2192.61	6.25
	4.925	2251.82	6.25
	4.93333	2300.51	6.25
	4.94167	2202.28	6.25
	4.95	2327.83	6.25
	4.95833	2267.78	6.25
	4.96667	2185.33	6.25
	4.975	2232.38	6.25
	4.98333	2205.83	6.25
	4.99167	2219.74	6.25
	5	2199.15	6.25
	5.00833	2280.41	6.25
	5.01667	2224.49	6.25
	5.025	2200.18	6.25
	5.03333	2258.67	6.25
	5.04167	2328.83	6.25
	5.05	2299.19	6.25
	5.05833	2291.61	6.25
	5.06667	2180.5	6.25
	5.075	2242.81	6.25
	5.08333	2169.64	6.25
	5.09167	2347.7	6.25
	5.1	2205.21	6.25
	5.10833	2327.94	6.25
	5.11667	2252.35	6.25
	5.125	2211.47	6.25
	5.13333	2233.14	6.25
	5.14167	2274.69	6.25
	5.15	2254.14	6.25
	5.15833	2146.66	6.25
	5.16667	2290.91	6.25
	5.175	2220.98	6.25
	5.18333	2205.27	6.25
	5.19167	2201.66	6.25
	5.2	2254.2	6.25
	5.20833	2212.9	6.25
	5.21667	2268.37	6.25
	5.225	2117.78	6.25
	5.23333	2132.67	6.24
	5.24167	2220.42	6.24
	5.25	2141.42	6.24
	5.25833	2172.57	6.24
	5.26667	2150.13	6.24
	5.275	2187.73	6.24
	5.28333	2168.34	6.24
	5.29167	2231.93	6.24
	5.3	2255.94	6.24
	5.30833	2224.48	6.24
	5.31667	2211.32	6.24
	5.325	2229.58	6.24
	5.33333	2222.95	6.24
	5.34167	2160.14	6.24
	5.35	2172.47	6.24
	5.35833	2212.01	6.24
	5.36667	2246.71	6.24
	5.375	2104.24	6.24
	5.38333	2182.2	6.24
	5.39167	2167.96	6.24
	5.4	2234.98	6.24
	5.40833	2161.99	6.24
	5.41667	2280.52	6.24
	5.425	2141.55	6.24
	5.43333	2254.01	6.24
	5.44167	2235.19	6.24
	5.45	2241.62	6.24
	5.45833	2193.2	6.24
	5.46667	2100.24	6.24
	5.475	2187.26	6.24
	5.48333	2272.48	6.24
	5.49167	2169.26	6.24
	5.5	2239.34	6.24
	5.50833	2187.36	6.24
	5.51667	2106.68	6.24
	5.525	2258.1	6.24
	5.53333	2158.29	6.24
	5.54167	2096.51	6.24
	5.55	2161.64	6.24
	5.55833	2286.16	6.24
	5.56667	2160.7	6.24
	5.575	2122.55	6.24
	5.58333	2095.12	6.24
	5.59167	2180.93	6.24
	5.6	2239.13	6.24
	5.60833	2154.72	6.24
	5.61667	2120.53	6.24
	5.625	2192.78	6.24
	5.63333	2369.75	6.24
	5.64167	2203.84	6.24
	5.65	2066.19	6.24
	5.65833	2135.37	6.24
	5.66667	2168.84	6.24
	5.675	2180.31	6.24
	5.68333	2229.4	6.24
	5.69167	2129.98	6.24
	5.7	2167.29	6.24
	5.70833	2138.33	6.24
	5.71667	2229.06	6.24
	5.725	2123.7	6.24
	5.73333	2182.98	6.24
	5.74167	2120.16	6.24
	5.75	2149.4	6.24
	5.75833	2142.71	6.24
	5.76667	2217.43	6.24
	5.775	2293.93	6.24
	5.78333	2149.9	6.24
	5.79167	2174.46	6.24
	5.8	2107.46	6.24
	5.80833	2072.23	6.24
	5.81667	2105.04	6.24
	5.825	2124.25	6.24
	5.83333	2098.83	6.24
	5.84167	2118.2	6.24
	5.85	2113.77	6.24
	5.85833	2126.83	6.24
	5.86667	1989.64	6.24
	5.875	2032.62	6.24
	5.88333	2135.6	6.24
	5.89167	2058.44	6.24
	5.9	2065.5	6.24
	5.90833	2348.84	6.24
	5.91667	2052.05	6.24
	5.925	2140.75	6.24
	5.93333	2109.89	6.24
	5.94167	2386.24	6.24
	5.95	2195.88	6.24
	5.95833	2100.98	6.24
	5.96667	2132.5	6.24
	5.975	2132.6	6.24
	5.98333	2151.35	6.24
	5.99167	2174.4	6.24
	6	2136.3	6.24
	6.00833	2118.72	6.24
	6.01667	2128.14	6.24
	6.025	2134.81	6.24
	6.03333	2089.87	6.24
	6.04167	2064.29	6.24
	6.05	2097.86	6.24
	6.05833	2190.61	6.24
	6.06667	2127.85	6.24
	6.075	2146.74	6.24
	6.08333	2079.58	6.24
	6.09167	2095.33	6.24
	6.1	2031.85	6.24
	6.10833	2098.93	6.24
	6.11667	2121.89	6.24
	6.125	2147.37	6.24
	6.13333	2085.35	6.24
	6.14167	2042.66	6.24
	6.15	2044.33	6.24
	6.15833	2155.14	6.24
	6.16667	2210.03	6.24
	6.175	2180.57	6.24
	6.18333	2110.2	6.24
	6.19167	2110.6	6.24
	6.2	2151.9	6.24
	6.20833	2184.19	6.24
	6.21667	2118.24	6.23
	6.225	2125.8	6.23
	6.23333	2172.59	6.23
	6.24167	2168.93	6.23
	6.25	2149.54	6.23
	6.25833	2220.18	6.23
	6.26667	2139.61	6.23
	6.275	2122.2	6.23
	6.28333	2068.89	6.23
	6.29167	2439.68	6.23
	6.3	2210.51	6.23
	6.30833	2219.97	6.23
	6.31667	2113.41	6.23
	6.325	2177.36	6.23
	6.33333	2145.32	6.23
	6.34167	2165.21	6.23
	6.35	2133.59	6.23
	6.35833	2114.3	6.23
	6.36667	2150.42	6.23
	6.375	2077.93	6.23
	6.38333	2153.3	6.23
	6.39167	2092.11	6.23
	6.4	2138.87	6.23
	6.40833	2154.06	6.23
	6.41667	2110.75	6.23
	6.425	2240.42	6.23
	6.43333	2381.04	6.23
	6.44167	2166.13	6.23
	6.45	2120.77	6.23
	6.45833	2173.04	6.23
	6.46667	2059.41	6.23
	6.475	2073	6.23
	6.48333	2152.89	6.23
	6.49167	2169.02	6.23
	6.5	2207.99	6.23
	6.50833	2164.7	6.23
	6.51667	2116.38	6.23
	6.525	2160.86	6.23
	6.53333	2176.39	6.23
	6.54167	2168.65	6.23
	6.55	2179.14	6.23
	6.55833	2109.26	6.23
	6.56667	2089.39	6.23
	6.575	2149.3	6.23
	6.58333	2221.06	6.23
	6.59167	2173.74	6.23
	6.6	2260.25	6.23
	6.60833	2210.33	6.23
	6.61667	2289.24	6.23
	6.625	2148.66	6.23
	6.63333	2168.96	6.23
	6.64167	2142.2	6.23
	6.65	2186.65	6.23
	6.65833	2203.82	6.23
	6.66667	2151.4	6.23
	6.675	2149.01	6.23
	6.68333	2221.81	6.23
	6.69167	2209.71	6.23
	6.7	2221.19	6.23
	6.70833	2225.41	6.23
	6.71667	2283.75	6.23
	6.725	2287.35	6.23
	6.73333	2190.39	6.23
	6.74167	2219.63	6.23
	6.75	2202.25	6.23
	6.75833	2270.2	6.23
	6.76667	2271.22	6.23
	6.775	2318.6	6.23
	6.78333	2271.09	6.23
	6.79167	2221.35	6.23
	6.8	2285.43	6.23
	6.80833	2295.46	6.23
	6.81667	2325.36	6.23
	6.825	2357.54	6.23
	6.83333	2348.3	6.23
	6.84167	2413.36	6.23
	6.85	2334.14	6.23
	6.85833	2333.33	6.23
	6.86667	2331.74	6.23
	6.875	2336.05	6.23
	6.88333	2235.64	6.23
	6.89167	2320.88	6.23
	6.9	2360.92	6.23
	6.90833	2266.02	6.23
	6.91667	2326.73	6.23
	6.925	2404.77	6.23
	6.93333	2456.05	6.23
	6.94167	2457.06	6.23
	6.95	2358.85	6.23
	6.95833	2380.81	6.23
	6.96667	2508.25	6.23
	6.975	2447.71	6.23
	6.98333	2483.82	6.23
	6.99167	2484.48	6.23
	7	2505.05	6.23
	7.00833	2419.16	6.23
	7.01667	2415.39	6.23
	7.025	2462.49	6.23
	7.03333	2617.92	6.23
	7.04167	2462.78	6.23
	7.05	2514.8	6.23
	7.05833	2469.87	6.23
	7.06667	2480.72	6.23
	7.075	2429.28	6.23
	7.08333	2475.67	6.23
	7.09167	2543.7	6.23
	7.1	2512.78	6.23
	7.10833	2473.99	6.23
	7.11667	2583.05	6.23
	7.125	2559.58	6.23
	7.13333	2722.9	6.23
	7.14167	2760.39	6.23
	7.15	2751.31	6.23
	7.15833	2668.46	6.23
	7.16667	2703.95	6.23
	7.175	2790.26	6.23
	7.18333	2782.51	6.23
	7.19167	2759.02	6.22
	7.2	2753.54	6.22
	7.20833	2766.64	6.22
	7.21667	2856.7	6.22
	7.225	2760.63	6.22
	7.23333	2816.76	6.22
	7.24167	2860.57	6.22
	7.25	2750.86	6.22
	7.25833	2800.45	6.22
	7.26667	2854.57	6.22
	7.275	2761.19	6.22
	7.28333	2797.55	6.22
	7.29167	2726.83	6.22
	7.3	2791.51	6.22
	7.30833	2800.14	6.22
	7.31667	2791.74	6.22
	7.325	2907.01	6.22
	7.33333	2920.46	6.22
	7.34167	2826.98	6.22
	7.35	2888.7	6.22
	7.35833	2877.93	6.22
	7.36667	2939.61	6.22
	7.375	2941.43	6.22
	7.38333	2867.84	6.22
	7.39167	2994.94	6.22
	7.4	2903.54	6.22
	7.40833	3027.58	6.22
	7.41667	2953.91	6.22
	7.425	3119.84	6.22
	7.43333	3085.97	6.22
	7.44167	3208.25	6.22
	7.45	3101.22	6.22
	7.45833	3074.09	6.22
	7.46667	3261.71	6.22
	7.475	3176.93	6.22
	7.48333	3116.27	6.22
	7.49167	3313.48	6.22
	7.5	3245	6.22
	7.50833	3213.87	6.22
	7.51667	3447.84	6.22
	7.525	3481.11	6.22
	7.53333	3809.88	6.22
	7.54167	3549.76	6.22
	7.55	3538.93	6.22
	7.55833	3633.82	6.22
	7.56667	3410.21	6.22
	7.575	3478.24	6.22
	7.58333	3496.32	6.22
	7.59167	3488.62	6.22
	7.6	3620.39	6.22
	7.60833	3624	6.22
	7.61667	3654.14	6.22
	7.625	3575.05	6.22
	7.63333	3727.56	6.22
	7.64167	3746.17	6.22
	7.65	3804.17	6.22
	7.65833	3980.37	6.22
	7.66667	3768.45	6.22
	7.675	3867.69	6.22
	7.68333	3765.64	6.22
	7.69167	3822.37	6.22
	7.7	4069.51	6.22
	7.70833	4186.28	6.22
	7.71667	4025.97	6.22
	7.725	4112.53	6.22
	7.73333	4093.95	6.22
	7.74167	4042.21	6.22
	7.75	4258.02	6.22
	7.75833	4277.96	6.22
	7.76667	4320.17	6.22
	7.775	4460.03	6.22
	7.78333	4448.26	6.22
	7.79167	4149.39	6.22
	7.8	4253.68	6.22
	7.80833	4483.6	6.22
	7.81667	4394.29	6.22
	7.825	4262.37	6.22
	7.83333	4423.01	6.22
	7.84167	4126.61	6.22
	7.85	4267.93	6.22
	7.85833	4176.94	6.22
	7.86667	4631.01	6.22
	7.875	4404.63	6.22
	7.88333	4463.33	6.22
	7.89167	4685.22	6.22
	7.9	4672.24	6.22
	7.90833	4746.94	6.22
	7.91667	4976.56	6.22
	7.925	5042.61	6.22
	7.93333	5200.15	6.22
	7.94167	5530	6.22
	7.95	5485.92	6.22
	7.95833	5385.87	6.22
	7.96667	5535.15	6.22
	7.975	5475.77	6.22
	7.98333	5254.67	6.22
	7.99167	5208.06	6.22
	8	5326.8	6.22
	8.00833	5149.1	6.22
	8.01667	5343.38	6.22
	8.025	5118.03	6.22
	8.03333	5135.86	6.22
	8.04167	5297.36	6.22
	8.05	5448.77	6.22
	8.05833	5321.03	6.22
	8.06667	5586.02	6.22
	8.075	5424.93	6.21
	8.08333	5240.68	6.21
	8.09167	5519.4	6.21
	8.1	5759.5	6.21
	8.10833	5718.79	6.21
	8.11667	5744.56	6.21
	8.125	5853.53	6.21
	8.13333	5991.24	6.21
	8.14167	6161.78	6.21
	8.15	6563.01	6.21
	8.15833	6808.52	6.21
	8.16667	6680.52	6.21
	8.175	6283.57	6.21
	8.18333	6522.43	6.21
	8.19167	6898.81	6.21
	8.2	7148.78	6.21
	8.20833	6552.81	6.21
	8.21667	6333.76	6.21
	8.225	6321.33	6.21
	8.23333	6529.04	6.21
	8.24167	6145.44	6.21
	8.25	6362.86	6.21
	8.25833	6213.49	6.21
	8.26667	6228	6.21
	8.275	6685.66	6.21
	8.28333	7105.77	6.21
	8.29167	7074.01	6.21
	8.3	7236.1	6.21
	8.30833	6854.32	6.21
	8.31667	7100.77	6.21
	8.325	6706.59	6.21
	8.33333	6982.62	6.21
	8.34167	6769.37	6.21
	8.35	6968.74	6.21
	8.35833	7113.51	6.21
	8.36667	7245.5	6.21
	8.375	6959.15	6.21
	8.38333	7232.1	6.21
	8.39167	7295.49	6.21
	8.4	7399.91	6.21
	8.40833	7522.76	6.21
	8.41667	7393.86	6.21
	8.425	7612.41	6.21
	8.43333	7512.7	6.21
	8.44167	7529.9	6.21
	8.45	7558.91	6.21
	8.45833	7190.12	6.21
	8.46667	7349.77	6.21
	8.475	7499.22	6.21
	8.48333	7907.37	6.21
	8.49167	7923.03	6.21
	8.5	7910.88	6.21
	8.50833	8078.86	6.21
	8.51667	7880.78	6.21
	8.525	8142.31	6.21
	8.53333	8202.11	6.21
	8.54167	8292.23	6.21
	8.55	8278.8	6.21
	8.55833	8403.58	6.21
	8.56667	8188.45	6.21
	8.575	8323.59	6.21
	8.58333	7841.52	6.21
	8.59167	8654.58	6.21
	8.6	8304.86	6.21
	8.60833	8632.3	6.21
	8.61667	8775.6	6.21
	8.625	8816.78	6.21
	8.63333	8829.02	6.21
	8.64167	8560.28	6.21
	8.65	8633.51	6.21
	8.65833	9100.28	6.21
	8.66667	9061.29	6.21
	8.675	9051.31	6.21
	8.68333	9361.19	6.21
	8.69167	8758.39	6.21
	8.7	9258.05	6.21
	8.70833	9021.98	6.21
	8.71667	9282.05	6.21
	8.725	9374.56	6.21
	8.73333	9736.18	6.21
	8.74167	9581.68	6.21
	8.75	9450.85	6.21
	8.75833	9326.78	6.21
	8.76667	9717.86	6.21
	8.775	9668.95	6.21
	8.78333	9322.56	6.21
	8.79167	10209.3	6.21
	8.8	10046.6	6.21
	8.80833	10708.1	6.21
	8.81667	10365.2	6.21
	8.825	11001.7	6.21
	8.83333	10994.2	6.21
	8.84167	11964	6.21
	8.85	11468.3	6.21
	8.85833	12153.9	6.21
	8.86667	12716.6	6.21
	8.875	13335.6	6.21
	8.88333	14241.3	6.21
	8.89167	12751.9	6.21
	8.9	12838.9	6.21
	8.90833	11994.4	6.21
	8.91667	12235.5	6.21
	8.925	12188.6	6.21
	8.93333	12754.3	6.21
	8.94167	13298.5	6.21
	8.95	13140.1	6.21
	8.95833	13774.6	6.21
	8.96667	13944.2	6.21
	8.975	13713.9	6.21
	8.98333	14687.2	6.21
	8.99167	14394.2	6.21
	9	15002.6	6.21
	9.00833	14435.5	6.21
	9.01667	15649	6.21
	9.025	14977.7	6.21
	9.03333	15038.4	6.21
	9.04167	15240.3	6.21
	9.05	15265.3	6.21
	9.05833	15114.6	6.21
	9.06667	16079.3	6.21
	9.075	15083.5	6.21
	9.08333	15426.8	6.21
	9.09167	14270.5	6.21
	9.1	14404.5	6.21
	9.10833	15222.4	6.21
	9.11667	14408.2	6.21
	9.125	16223.6	6.2
	9.13333	15854.1	6.2
	9.14167	17109.2	6.2
	9.15	16686.2	6.2
	9.15833	17064.8	6.2
	9.16667	16721.8	6.2
	9.175	16699.1	6.2
	9.18333	16614.8	6.2
	9.19167	16750.7	6.2
	9.2	17403.4	6.2
	9.20833	17281.4	6.2
	9.21667	18563.7	6.2
	9.225	18639.9	6.2
	9.23333	19426.2	6.2
	9.24167	19768.8	6.2
	9.25	20759.5	6.2
	9.25833	20961.7	6.2
	9.26667	20585.4	6.2
	9.275	21572.5	6.2
	9.28333	21664.2	6.2
	9.29167	21292	6.2
	9.3	21911.7	6.2
	9.30833	20621.8	6.2
	9.31667	20270.2	6.2
	9.325	20212.5	6.2
	9.33333	19930.1	6.2
	9.34167	19899.5	6.2
	9.35	20754.6	6.2
	9.35833	21028.9	6.2
	9.36667	21442.6	6.2
	9.375	22185	6.2
	9.38333	22862.3	6.2
	9.39167	23802.3	6.2
	9.4	23446.4	6.2
	9.40833	24903.9	6.2
	9.41667	24492.6	6.2
	9.425	24959.8	6.2
	9.43333	26458.2	6.2
	9.44167	27149.5	6.2
	9.45	28340.1	6.2
	9.45833	28262.2	6.2
	9.46667	28849.2	6.2
	9.475	27608	6.2
	9.48333	29122.9	6.2
	9.49167	28394.9	6.2
	9.5	29334.9	6.2
	9.50833	29102.3	6.2
	9.51667	28846	6.2
	9.525	28831	6.2
	9.53333	28260	6.2
	9.54167	27464.7	6.2
	9.55	26226.1	6.2
	9.55833	26457.3	6.2
	9.56667	24771.3	6.2
	9.575	25621.1	6.2
	9.58333	24267.6	6.2
	9.59167	23383.2	6.2
	9.6	22033.9	6.2
	9.60833	22518.4	6.2
	9.61667	22489.6	6.2
	9.625	22932.2	6.2
	9.63333	22999	6.2
	9.64167	22916.8	6.2
	9.65	22961.7	6.2
	9.65833	22586	6.2
	9.66667	23396.8	6.2
	9.675	22422.4	6.2
	9.68333	22997.4	6.2
	9.69167	23028	6.2
	9.7	24096.4	6.2
	9.70833	23586.5	6.2
	9.71667	24353.8	6.2
	9.725	24858.9	6.2
	9.73333	25567.5	6.2
	9.74167	25481.5	6.2
	9.75	26948.6	6.2
	9.75833	27194.5	6.2
	9.76667	26599.1	6.2
	9.775	26713.9	6.2
	9.78333	26724.1	6.2
	9.79167	26820.6	6.2
	9.8	28662.5	6.2
	9.80833	27875.1	6.2
	9.81667	30789.9	6.2
	9.825	30647	6.2
	9.83333	31832.5	6.2
	9.84167	33977	6.2
	9.85	33260.7	6.2
	9.85833	34953.8	6.2
	9.86667	34662.2	6.2
	9.875	35749.5	6.2
	9.88333	35021.8	6.2
	9.89167	36610.6	6.2
	9.9	37488.8	6.2
	9.90833	35989.8	6.2
	9.91667	33562.9	6.2
	9.925	35289.3	6.2
	9.93333	35549.5	6.2
	9.94167	34022.4	6.2
	9.95	35017.9	6.2
	9.95833	35485.4	6.2
	9.96667	36602.9	6.2
	9.975	36970.3	6.2
	9.98333	36770.2	6.2
	9.99167	37240.5	6.2
	10	34702.4	6.2
	10.0083	37218.6	6.2
	10.0167	36583.1	6.2
	10.025	36371.4	6.2
	10.0333	35398.2	6.2
	10.0417	35962.4	6.2
	10.05	33911.3	6.2
	10.0583	33293	6.2
	10.0667	33921.4	6.2
	10.075	33592.8	6.2
	10.0833	32387.1	6.2
	10.0917	32553.1	6.2
	10.1	33461.2	6.2
	10.1083	33788.2	6.2
	10.1167	34363.8	6.2
	10.125	34189.7	6.2
	10.1333	33462.9	6.2
	10.1417	34128.3	6.2
	10.15	33130.6	6.2
	10.1583	32273	6.2
	10.1667	32235.4	6.2
	10.175	30889.1	6.19
	10.1833	30234.8	6.19
	10.1917	29753.8	6.19
	10.2	28785.1	6.19
	10.2083	28719.4	6.19
	10.2167	28419.1	6.19
	10.225	28165.2	6.19
	10.2333	28508.2	6.19
	10.2417	28324.2	6.19
	10.25	26981.8	6.19
	10.2583	27593.4	6.19
	10.2667	28160.7	6.19
	10.275	26966.3	6.19
	10.2833	27613.3	6.19
	10.2917	28100.5	6.19
	10.3	28683.8	6.19
	10.3083	29846.2	6.19
	10.3167	29358.3	6.19
	10.325	29466.4	6.19
	10.3333	31112.4	6.19
	10.3417	31857.3	6.19
	10.35	31999	6.19
	10.3583	32182	6.19
	10.3667	33039.2	6.19
	10.375	34156.8	6.19
	10.3833	34694.3	6.19
	10.3917	35116.3	6.19
	10.4	36656	6.19
	10.4083	36891.8	6.19
	10.4167	38324.8	6.19
	10.425	38778.8	6.19
	10.4333	37262.8	6.19
	10.4417	36288.5	6.19
	10.45	36480.2	6.19
	10.4583	37127	6.19
	10.4667	36875.2	6.19
	10.475	36558.8	6.19
	10.4833	36675.8	6.19
	10.4917	37149.1	6.19
	10.5	37622.3	6.19
	10.5083	38283.5	6.19
	10.5167	37829.1	6.19
	10.525	37396	6.19
	10.5333	36908.9	6.19
	10.5417	36422.5	6.19
	10.55	37462.1	6.19
	10.5583	36594.5	6.19
	10.5667	38380.2	6.19
	10.575	37532.2	6.19
	10.5833	36616.6	6.19
	10.5917	36784.8	6.19
	10.6	36667.8	6.19
	10.6083	35431.6	6.19
	10.6167	35752.3	6.19
	10.625	35480.4	6.19
	10.6333	35308	6.19
	10.6417	34736	6.19
	10.65	34125.6	6.19
	10.6583	33790.5	6.19
	10.6667	33839.4	6.19
	10.675	33905.9	6.19
	10.6833	33687	6.19
	10.6917	34280.9	6.19
	10.7	34652.9	6.19
	10.7083	34505.8	6.19
	10.7167	33731.2	6.19
	10.725	34418.3	6.19
	10.7333	34436.2	6.19
	10.7417	33769.5	6.19
	10.75	33128.2	6.19
	10.7583	32813.5	6.19
	10.7667	32314	6.19
	10.775	32320.2	6.19
	10.7833	33381.7	6.19
	10.7917	34071.6	6.19
	10.8	34007.8	6.19
	10.8083	32977.2	6.19
	10.8167	34117.5	6.19
	10.825	34562.4	6.19
	10.8333	33789	6.19
	10.8417	35126.6	6.19
	10.85	35336	6.19
	10.8583	35721.5	6.19
	10.8667	35762.5	6.19
	10.875	35045.1	6.19
	10.8833	36831.3	6.19
	10.8917	37213.5	6.19
	10.9	36060.6	6.19
	10.9083	36494.6	6.19
	10.9167	37560.5	6.19
	10.925	36987.8	6.19
	10.9333	37009.9	6.19
	10.9417	36712.3	6.19
	10.95	35651.7	6.19
	10.9583	36741.1	6.19
	10.9667	38201.5	6.19
	10.975	37277.3	6.19
	10.9833	37829.6	6.19
	10.9917	38561.9	6.19
	11	38482.3	6.19
	11.0083	38649.3	6.19
	11.0167	39250.5	6.19
	11.025	39619.3	6.19
	11.0333	40378.1	6.19
	11.0417	40515.5	6.19
	11.05	40058	6.19
	11.0583	40515.2	6.19
	11.0667	40700.4	6.19
	11.075	40890.5	6.19
	11.0833	40015	6.19
	11.0917	40452.1	6.19
	11.1	40775.6	6.19
	11.1083	40045.8	6.19
	11.1167	40484.5	6.19
	11.125	40006.7	6.19
	11.1333	39819.2	6.19
	11.1417	40440.1	6.19
	11.15	39777.6	6.19
	11.1583	39998	6.19
	11.1667	39271.5	6.19
	11.175	41947.6	6.19
	11.1833	40918.2	6.19
	11.1917	40542	6.19
	11.2	40965.7	6.19
	11.2083	41855.7	6.19
	11.2167	41901.7	6.19
	11.225	41445.5	6.19
	11.2333	42453.4	6.19
	11.2417	42524.2	6.19
	11.25	43095.1	6.19
	11.2583	43058.8	6.19
	11.2667	42864.7	6.19
	11.275	42777.8	6.19
	11.2833	42559	6.19
	11.2917	42231.8	6.19
	11.3	41025.6	6.19
	11.3083	41823.9	6.19
	11.3167	43801.2	6.19
	11.325	42791.5	6.19
	11.3333	43415	6.19
	11.3417	41951.8	6.19
	11.35	41480.8	6.19
	11.3583	42043.4	6.19
	11.3667	42141.3	6.19
	11.375	42597.8	6.19
	11.3833	42990.7	6.19
	11.3917	42064.6	6.19
	11.4	42433	6.19
	11.4083	42403.7	6.19
	11.4167	41719.5	6.19
	11.425	42265	6.19
	11.4333	42993.6	6.19
	11.4417	43068.8	6.18
	11.45	42181.8	6.18
	11.4583	42323.8	6.18
	11.4667	42498.2	6.18
	11.475	44524	6.18
	11.4833	44195.2	6.18
	11.4917	43698.3	6.18
	11.5	42944.7	6.18
	11.5083	43319.9	6.18
	11.5167	42794.9	6.18
	11.525	43800.4	6.18
	11.5333	43579.2	6.18
	11.5417	44032.9	6.18
	11.55	43525.1	6.18
	11.5583	43300.6	6.18
	11.5667	43872.6	6.18
	11.575	43491.1	6.18
	11.5833	44263	6.18
	11.5917	44550.2	6.18
	11.6	44679.8	6.18
	11.6083	44300.3	6.18
	11.6167	43822.7	6.18
	11.625	43758.1	6.18
	11.6333	43672	6.18
	11.6417	43569	6.18
	11.65	44033.1	6.18
	11.6583	44269.9	6.18
	11.6667	43574.7	6.18
	11.675	43886.4	6.18
	11.6833	43113.2	6.18
	11.6917	42802.3	6.18
	11.7	42908.8	6.18
	11.7083	43535.7	6.18
	11.7167	43949.2	6.18
	11.725	44414.4	6.18
	11.7333	44129.5	6.18
	11.7417	43826.9	6.18
	11.75	43156.2	6.18
	11.7583	43003.1	6.18
	11.7667	42890.7	6.18
	11.775	43531.4	6.18
	11.7833	43859.3	6.18
	11.7917	44587	6.18
	11.8	44420.1	6.18
	11.8083	43786.8	6.18
	11.8167	43716.1	6.18
	11.825	43372.3	6.18
	11.8333	43630.8	6.18
	11.8417	45002.3	6.18
	11.85	44837.1	6.18
	11.8583	45133.1	6.18
	11.8667	44781.1	6.18
	11.875	45396.4	6.18
	11.8833	45710.2	6.18
	11.8917	45110.9	6.18
	11.9	44432.9	6.18
	11.9083	44502.8	6.18
	11.9167	44405.3	6.18
	11.925	44827	6.18
	11.9333	44359.1	6.18
	11.9417	44914.6	6.18
	11.95	44929.9	6.18
	11.9583	45912.7	6.18
	11.9667	45681.9	6.18
	11.975	45452.8	6.18
	11.9833	44855.3	6.18
	11.9917	43970.3	6.18
	12	44622.5	6.18
	12.0083	43709.6	6.18
	12.0167	44351.1	6.18
	12.025	44672.1	6.18
	12.0333	44170.1	6.18
	12.0417	45602	6.18
	12.05	45249.5	6.18
	12.0583	46600	6.18
	12.0667	46767.4	6.18
	12.075	45966.9	6.18
	12.0833	46073.8	6.18
	12.0917	47162	6.18
	12.1	46453.7	6.18
	12.1083	45277.3	6.18
	12.1167	44435.3	6.18
	12.125	45561.9	6.18
	12.1333	45893.2	6.18
	12.1417	45586.8	6.18
	12.15	45999.4	6.18
	12.1583	47147.5	6.18
	12.1667	47130.6	6.18
	12.175	46519.6	6.18
	12.1833	46471.8	6.18
	12.1917	45159.5	6.18
	12.2	45176.4	6.18
	12.2083	44667.2	6.18
	12.2167	44530.4	6.18
	12.225	45267.1	6.18
	12.2333	45208.1	6.18
	12.2417	45562.3	6.18
	12.25	47470.3	6.18
	12.2583	47384.5	6.18
	12.2667	47911.6	6.18
	12.275	47555.2	6.18
	12.2833	46662	6.18
	12.2917	46899.8	6.18
	12.3	46515.2	6.18
	12.3083	46381.3	6.18
	12.3167	46151.4	6.18
	12.325	45808.1	6.18
	12.3333	46117.2	6.18
	12.3417	45615.9	6.18
	12.35	46536.1	6.18
	12.3583	45992.4	6.18
	12.3667	47176.4	6.18
	12.375	46575.6	6.18
	12.3833	47298.9	6.18
	12.3917	47329.2	6.18
	12.4	46811.6	6.18
	12.4083	46292.7	6.18
	12.4167	46510.9	6.18
	12.425	45437.3	6.18
	12.4333	46704.1	6.18
	12.4417	46310.3	6.18
	12.45	46061.7	6.18
	12.4583	46520.9	6.18
	12.4667	48187.2	6.18
	12.475	48728.8	6.18
	12.4833	49463.1	6.18
	12.4917	49660.9	6.18
	12.5	50239.6	6.18
	12.5083	49328.3	6.18
	12.5167	48665.9	6.18
	12.525	48295.9	6.18
	12.5333	48851.3	6.18
	12.5417	48188.7	6.18
	12.55	47157.3	6.18
	12.5583	47634.8	6.18
	12.5667	47275.8	6.18
	12.575	47274.6	6.18
	12.5833	47366.1	6.18
	12.5917	47025.8	6.18
	12.6	46018.1	6.18
	12.6083	48568.9	6.18
	12.6167	47125.1	6.18
	12.625	47654.7	6.18
	12.6333	47458.4	6.18
	12.6417	47541.6	6.18
	12.65	49086.3	6.18
	12.6583	48420.6	6.17
	12.6667	48361.2	6.17
	12.675	48765.7	6.17
	12.6833	48476.1	6.17
	12.6917	49373.5	6.17
	12.7	48962.4	6.17
	12.7083	49362.9	6.17
	12.7167	48934.9	6.17
	12.725	49203.9	6.17
	12.7333	49860.5	6.17
	12.7417	49623.6	6.17
	12.75	50726.3	6.17
	12.7583	49109.2	6.17
	12.7667	52135.8	6.17
	12.775	49812.9	6.17
	12.7833	50251.7	6.17
	12.7917	49914.9	6.17
	12.8	50769.5	6.17
	12.8083	50431.9	6.17
	12.8167	50916.4	6.17
	12.825	49509.8	6.17
	12.8333	51003.5	6.17
	12.8417	51288.6	6.17
	12.85	49864.4	6.17
	12.8583	50670.3	6.17
	12.8667	50890.2	6.17
	12.875	51142	6.17
	12.8833	50406.4	6.17
	12.8917	51194.3	6.17
	12.9	51118.4	6.17
	12.9083	50901.3	6.17
	12.9167	51169.2	6.17
	12.925	52248.3	6.17
	12.9333	51000.3	6.17
	12.9417	50428.9	6.17
	12.95	50620.2	6.17
	12.9583	50571.3	6.17
	12.9667	50202.3	6.17
	12.975	50089	6.17
	12.9833	50445.5	6.17
	12.9917	49888.2	6.17
	13	49709.3	6.17
	13.0083	50192.7	6.17
	13.0167	50680.6	6.17
	13.025	49286.6	6.17
	13.0333	49461.8	6.17
	13.0417	50094	6.17
	13.05	49938.4	6.17
	13.0583	49744.1	6.17
	13.0667	49556.8	6.17
	13.075	49416.3	6.17
	13.0833	49492.5	6.17
	13.0917	50584.8	6.17
	13.1	49820.2	6.17
	13.1083	50499.4	6.17
	13.1167	50173.3	6.17
	13.125	51399.3	6.17
	13.1333	50520.9	6.17
	13.1417	50426.5	6.17
	13.15	50146.8	6.17
	13.1583	50919.7	6.17
	13.1667	51385.8	6.17
	13.175	51489.3	6.17
	13.1833	51425.7	6.17
	13.1917	50875.2	6.17
	13.2	52507.7	6.17
	13.2083	50838.3	6.17
	13.2167	51922.5	6.17
	13.225	52406.9	6.17
	13.2333	51617.2	6.17
	13.2417	51204.4	6.17
	13.25	52125.1	6.17
	13.2583	51711	6.17
	13.2667	50919.5	6.17
	13.275	52835.7	6.17
	13.2833	53215.2	6.17
	13.2917	51675.1	6.17
	13.3	51904.3	6.17
	13.3083	51885.1	6.17
	13.3167	52025.4	6.17
	13.325	51934.9	6.17
	13.3333	51843.9	6.17
	13.3417	52569.4	6.17
	13.35	52767.7	6.17
	13.3583	50792.7	6.17
	13.3667	53522	6.17
	13.375	52197.1	6.17
	13.3833	52802.6	6.17
	13.3917	52416.8	6.17
	13.4	52362.4	6.17
	13.4083	52789.1	6.17
	13.4167	52344.5	6.17
	13.425	52656.6	6.17
	13.4333	53446.3	6.17
	13.4417	53544.1	6.17
	13.45	53491.6	6.17
	13.4583	53725.3	6.17
	13.4667	53841.2	6.17
	13.475	53547.1	6.17
	13.4833	54695.4	6.17
	13.4917	53701.8	6.17
	13.5	53321.7	6.17
	13.5083	55182.9	6.17
	13.5167	54071.7	6.17
	13.525	54438.8	6.17
	13.5333	53916.4	6.17
	13.5417	54581	6.17
	13.55	53708.2	6.17
	13.5583	54358.8	6.17
	13.5667	53812.9	6.17
	13.575	54146.6	6.17
	13.5833	53330.2	6.17
	13.5917	54278.4	6.17
	13.6	54560.6	6.17
	13.6083	55130.7	6.17
	13.6167	54492.6	6.17
	13.625	54237.5	6.17
	13.6333	54771.8	6.17
	13.6417	52221.9	6.17
	13.65	54630.7	6.17
	13.6583	53543.7	6.17
	13.6667	53384.3	6.17
	13.675	54209.9	6.17
	13.6833	54275.9	6.17
	13.6917	54971.6	6.17
	13.7	54669.4	6.17
	13.7083	53994	6.17
	13.7167	54961	6.17
	13.725	54399	6.17
	13.7333	54715.1	6.17
	13.7417	54739.4	6.17
	13.75	54890.7	6.17
	13.7583	55021.7	6.17
	13.7667	56479.1	6.17
	13.775	55149.1	6.17
	13.7833	54780.6	6.17
	13.7917	54681.6	6.17
	13.8	56499	6.17
	13.8083	54429	6.17
	13.8167	56181.5	6.17
	13.825	56218.8	6.17
	13.8333	55746	6.17
	13.8417	55588	6.17
	13.85	55737.1	6.17
	13.8583	55419.1	6.17
	13.8667	55874.2	6.17
	13.875	55627.1	6.17
	13.8833	55743.1	6.17
	13.8917	56493.1	6.17
	13.9	55296.7	6.17
	13.9083	55219.3	6.17
	13.9167	56268.8	6.17
	13.925	57208.2	6.17
	13.9333	56601	6.17
	13.9417	56352.9	6.17
	13.95	55190.5	6.17
	13.9583	55845.7	6.17
	13.9667	56032.9	6.17
	13.975	54843.9	6.17
	13.9833	54716.2	6.17
	13.9917	55677.5	6.17
	14	55168.7	6.17
	14.0083	55884	6.17
	14.0167	54872.5	6.17
	14.025	56477.7	6.17
	14.0333	55870.6	6.17
	14.0417	55774	6.17
	14.05	55375.4	6.17
	14.0583	55434.5	6.17
	14.0667	55707.4	6.17
	14.075	55946.5	6.17
	14.0833	56287.7	6.17
	14.0917	55245.8	6.17
	14.1	53964.9	6.17
	14.1083	55409.2	6.17
	14.1167	54904.2	6.17
	14.125	56797.9	6.17
	14.1333	56161.9	6.17
	14.1417	55924.6	6.17
	14.15	57175.4	6.17
	14.1583	56516	6.17
	14.1667	56372.1	6.16
	14.175	56211.9	6.16
	14.1833	55770.3	6.16
	14.1917	56629.8	6.16
	14.2	55820.1	6.16
	14.2083	55703.5	6.16
	14.2167	55359.5	6.16
	14.225	54933.9	6.16
	14.2333	55427.4	6.16
	14.2417	57328.4	6.16
	14.25	55947.4	6.16
	14.2583	55616	6.16
	14.2667	55998.3	6.16
	14.275	55885	6.16
	14.2833	56278.3	6.16
	14.2917	55180.6	6.16
	14.3	56294.7	6.16
	14.3083	56921.5	6.16
	14.3167	56166.8	6.16
	14.325	55293	6.16
	14.3333	55434.8	6.16
	14.3417	55818	6.16
	14.35	56222.7	6.16
	14.3583	55823.6	6.16
	14.3667	56174.1	6.16
	14.375	55992.8	6.16
	14.3833	56359.1	6.16
	14.3917	57260.8	6.16
	14.4	57379.1	6.16
	14.4083	56129.3	6.16
	14.4167	56244.1	6.16
	14.425	56015.4	6.16
	14.4333	55946.7	6.16
	14.4417	56489.5	6.16
	14.45	55891.8	6.16
	14.4583	56601.8	6.16
	14.4667	55957.5	6.16
	14.475	56917.7	6.16
	14.4833	56760.7	6.16
	14.4917	56759.6	6.16
	14.5	56224.1	6.16
	14.5083	56663.6	6.16
	14.5167	56244.5	6.16
	14.525	58218.4	6.16
	14.5333	57062.6	6.16
	14.5417	58427.4	6.16
	14.55	55853.4	6.16
	14.5583	56749.2	6.16
	14.5667	57068.2	6.16
	14.575	57401.4	6.16
	14.5833	56285.8	6.16
	14.5917	56621.9	6.16
	14.6	57100.1	6.16
	14.6083	56170.3	6.16
	14.6167	56509.7	6.16
	14.625	56460.4	6.16
	14.6333	57519.8	6.16
	14.6417	57115.5	6.16
	14.65	57501.8	6.16
	14.6583	55897.2	6.16
	14.6667	56948.8	6.16
	14.675	56806.2	6.16
	14.6833	58562.3	6.16
	14.6917	56898	6.16
	14.7	56752.3	6.16
	14.7083	56719.1	6.16
	14.7167	57754.7	6.16
	14.725	56809.8	6.16
	14.7333	56828.2	6.16
	14.7417	56957.3	6.16
	14.75	56991.2	6.16
	14.7583	56838.9	6.16
	14.7667	57306.2	6.16
	14.775	56491	6.16
	14.7833	56815.7	6.16
	14.7917	58043.2	6.16
	14.8	58108.5	6.16
	14.8083	56587.9	6.16
	14.8167	56647.3	6.16
	14.825	57123.3	6.16
	14.8333	57247.8	6.16
	14.8417	56720.3	6.16
	14.85	57315.9	6.16
	14.8583	57655.2	6.16
	14.8667	56050.7	6.16
	14.875	56923.6	6.16
	14.8833	57228.1	6.16
	14.8917	56940.1	6.16
	14.9	57169.2	6.16
	14.9083	58492.7	6.16
	14.9167	57433.4	6.16
	14.925	57111.2	6.16
	14.9333	57219.6	6.16
	14.9417	56619.2	6.16
	14.95	56419.9	6.16
	14.9583	57901.6	6.16
	14.9667	56779	6.16
	14.975	57467.3	6.16
	14.9833	56712.1	6.16
	14.9917	57806.8	6.16
	15	58042.5	6.16
	15.0083	58005.9	6.16
	15.0167	58584.9	6.16
	15.025	56716.5	6.16
	15.0333	56762.6	6.16
	15.0417	58418.3	6.16
	15.05	56761.4	6.16
	15.0583	57855.5	6.16
	15.0667	57856.3	6.16
	15.075	57992.6	6.16
	15.0833	59576.4	6.16
	15.0917	57171.2	6.16
	15.1	56520.2	6.16
	15.1083	56511.6	6.16
	15.1167	56602.2	6.16
	15.125	56520	6.16
	15.1333	57405.7	6.16
	15.1417	56403.4	6.16
	15.15	58814.1	6.16
	15.1583	56102.5	6.16
	15.1667	57675.6	6.16
	15.175	56630.1	6.16
	15.1833	56123	6.16
	15.1917	56387.1	6.16
	15.2	58434.1	6.16
	15.2083	57218.2	6.16
	15.2167	56535.8	6.16
	15.225	58117.5	6.16
	15.2333	56788.6	6.16
	15.2417	57315.9	6.16
	15.25	57187.4	6.16
	15.2583	58544.8	6.16
	15.2667	57994.1	6.16
	15.275	57786.8	6.16
	15.2833	56822.8	6.16
	15.2917	57383.6	6.16
	15.3	57729	6.16
	15.3083	56981.3	6.16
	15.3167	57063.8	6.16
	15.325	58430.8	6.16
	15.3333	57100.3	6.16
	15.3417	58374.1	6.16
	15.35	56592.3	6.16
	15.3583	57092.8	6.16
	15.3667	57838.3	6.16
	15.375	58191	6.16
	15.3833	56368.2	6.16
	15.3917	58101.2	6.16
	15.4	56960.1	6.16
	15.4083	57094.7	6.16
	15.4167	57598.9	6.16
	15.425	57363.1	6.16
	15.4333	56285.6	6.16
	15.4417	57138.5	6.16
	15.45	57794	6.16
	15.4583	57870	6.16
	15.4667	56370.9	6.16
	15.475	56623.4	6.16
	15.4833	59893.5	6.16
	15.4917	58030.3	6.16
	15.5	57190.4	6.16
	15.5083	57020.5	6.16
	15.5167	56292.9	6.16
	15.525	57077.4	6.16
	15.5333	57825.6	6.16
	15.5417	57975	6.16
	15.55	57262.8	6.16
	15.5583	56566.6	6.16
	15.5667	57018.8	6.16
	15.575	56674.3	6.16
	15.5833	57776.4	6.16
	15.5917	57554.4	6.16
	15.6	56602.8	6.15
	15.6083	57488.6	6.15
	15.6167	58179.2	6.15
	15.625	59770.6	6.15
	15.6333	57307.9	6.15
	15.6417	57851.2	6.15
	15.65	57530.5	6.15
	15.6583	58750.6	6.15
	15.6667	58492.9	6.15
	15.675	58462.1	6.15
	15.6833	57724.7	6.15
	15.6917	56505	6.15
	15.7	57357.8	6.15
	15.7083	56972.4	6.15
	15.7167	57070.4	6.15
	15.725	57583.4	6.15
	15.7333	57227	6.15
	15.7417	56719	6.15
	15.75	57361.7	6.15
	15.7583	56929.7	6.15
	15.7667	57809.3	6.15
	15.775	57148	6.15
	15.7833	58041.5	6.15
	15.7917	56958.5	6.15
	15.8	57349.5	6.15
	15.8083	57484.3	6.15
	15.8167	58355	6.15
	15.825	59222.7	6.15
	15.8333	57364.4	6.15
	15.8417	57926.9	6.15
	15.85	57146.6	6.15
	15.8583	58729.8	6.15
	15.8667	58143.9	6.15
	15.875	57231.9	6.15
	15.8833	57449.3	6.15
	15.8917	57667.1	6.15
	15.9	58243.6	6.15
	15.9083	58200.6	6.15
	15.9167	58249.1	6.15
	15.925	57565.4	6.15
	15.9333	58224.3	6.15
	15.9417	57792.5	6.15
	15.95	57960	6.15
	15.9583	57880.5	6.15
	15.9667	58140.3	6.15
	15.975	57519.2	6.15
	15.9833	57584.8	6.15
	15.9917	57612.2	6.15
	16	57615.3	6.15
	16.0083	56968.9	6.15
	16.0167	57302.4	6.15
	16.025	57712.6	6.15
	16.0333	57942.5	6.15
	16.0417	57458.3	6.15
	16.05	57422	6.15
	16.0583	56795.6	6.15
	16.0667	58032.3	6.15
	16.075	57395.7	6.15
	16.0833	58222.3	6.15
	16.0917	56810.8	6.15
	16.1	57726.9	6.15
	16.1083	58602.4	6.15
	16.1167	56802.5	6.15
	16.125	58561.8	6.15
	16.1333	58482.9	6.15
	16.1417	57987.3	6.15
	16.15	56741.5	6.15
	16.1583	56834.3	6.15
	16.1667	57888.7	6.15
	16.175	58928.6	6.15
	16.1833	57549.3	6.15
	16.1917	56900.4	6.15
	16.2	57629.6	6.15
	16.2083	57449.3	6.15
	16.2167	58037.4	6.15
	16.225	57527.4	6.15
	16.2333	58994.9	6.15
	16.2417	57775.2	6.15
	16.25	58119.1	6.15
	16.2583	59065.8	6.15
	16.2667	58001.7	6.15
	16.275	57918.2	6.15
	16.2833	57381.4	6.15
	16.2917	57545.7	6.15
	16.3	57745.2	6.15
	16.3083	57776.9	6.15
	16.3167	57528.9	6.15
	16.325	57507.6	6.15
	16.3333	58199.6	6.15
	16.3417	57157.7	6.15
	16.35	58104.3	6.15
	16.3583	57832.2	6.15
	16.3667	58384	6.15
	16.375	57895.1	6.15
	16.3833	56679	6.15
	16.3917	58186.8	6.15
	16.4	57162.7	6.15
	16.4083	57367.1	6.15
	16.4167	56835	6.15
	16.425	57077.4	6.15
	16.4333	58004.5	6.15
	16.4417	57383.4	6.15
	16.45	57565.5	6.15
	16.4583	57368	6.15
	16.4667	56854.2	6.15
	16.475	58202.1	6.15
	16.4833	57572.9	6.15
	16.4917	58265.5	6.15
	16.5	57007.5	6.15
	16.5083	57917.9	6.15
	16.5167	58864.4	6.15
	16.525	57348.1	6.15
	16.5333	57209.7	6.15
	16.5417	57824.6	6.15
	16.55	58377.2	6.15
	16.5583	57142.7	6.15
	16.5667	57511.2	6.15
	16.575	57175.2	6.15
	16.5833	57622.6	6.15
	16.5917	57797.2	6.15
	16.6	57658	6.15
	16.6083	57284	6.15
	16.6167	57558.8	6.15
	16.625	57954.1	6.15
	16.6333	56821.4	6.15
	16.6417	57165.1	6.15
	16.65	56734.8	6.15
[truncated: 2 more rows]
